# Supplementary material for: A novel mechanism for dissimilatory nitrate reduction to ammonium in Acididesulfobacillus acetoxydans
Source: mSystems. 2024 Feb 7;9(3):e00967-23. doi: 10.1128/msystems.00967-23 (PMC10949509; doi:10.1128/msystems.00967-23)
Supplement: File S3 — Transcriptome and proteome data. [file msystems.00967-23-s0003.xlsx]

## Sheet: Table S2 Transcriptome
Locus tag	Annotation	av TPM S	av TPM N	TPM S1	TPM S2	TPM S3	TPM S4	TPM N1	TPM N2	TPM N3	TPM N4	log2FC Sulf vs Nitr	P-adj	diff_expressed
DEACI_0001	Ribosomal protein L11 methyltransferase [prmA]	87.1831	114.649	157.073	65.8546	60.1529	65.6519	107.576	126.179	103.879	120.959	0.647013	0.0271737	Not significant
DEACI_0002	DnaJ domain protein	249.626	489.818	324.579	222.188	221.33	230.407	470.884	417.209	502.338	568.839	1.1682	4.68928e-10	Not significant
DEACI_0003	Hypothetical protein	100.195	229.66	139.676	111.591	56.2284	93.2851	172.569	231.356	213.947	300.77	1.39189	2.00731e-06	Not significant
DEACI_0004	Heat shock protein 70kD, peptide-binding domain	234.178	298.7	325.041	235.063	162.224	214.386	238.123	342.897	266.204	347.575	0.564648	0.0243083	Not significant
DEACI_0005	Protein GrpE [grpE]	111.386	90.2882	200.416	86.0258	73.667	85.4361	81.522	102.149	82.3354	95.1462	-0.0370523	0.92595	Not significant
DEACI_0006	GAF domain-like	39.9061	56.9182	80.031	28.5641	23.4088	27.6203	46.1212	76.4957	47.8221	57.2337	0.778526	0.0387811	Not significant
DEACI_0007	coproporphyrinogen oxidase	27.4928	22.8323	32.9649	20.8996	29.7376	26.3693	19.9234	24.7865	22.2184	24.4009	-0.0750553	0.816076	Not significant
DEACI_0008	Translation protein, beta-barrel domain	31.6563	20.6198	54.8727	24.1301	22.545	25.0776	19.7071	22.7595	21.6083	18.4043	-0.352342	0.251687	Not significant
DEACI_0009	MviN-like protein	46.753	25.4655	66.3793	37.3344	41.4181	41.8804	23.7028	30.0275	23.9351	24.1964	-0.649976	0.0033817	Not significant
DEACI_0010	Mycobacterial 4 TMS phage holin, superfamily IV	447.207	318.609	218.951	739.192	281.354	549.329	722.02	148.702	315.947	87.768	-0.329439	0.661372	Not significant
DEACI_0011	ribosomal s20 30s rrna-binding rna-binding ribonucleoprotein s20p subunit chloroplast direct	2377.31	3113.5	2642.71	1732.6	3014.54	2119.38	2954.23	2744.85	3417.58	3337.33	0.554587	0.0651253	Not significant
DEACI_0012	DNA-directed DNA polymerase	88.6627	101.855	109.252	71.2949	98.5288	75.5748	102.313	115.246	92.5374	97.3233	0.386284	0.130795	Not significant
DEACI_0013	Metallo-beta-lactamase superfamily	280.631	87.8076	426.851	170.753	290.625	234.294	68.7724	78.3904	97.2547	106.813	-1.41998	1.58179e-06	Not significant
DEACI_0014	competence protein ComEA helix-hairpin-helix repeat region	188.896	49.6072	293.878	140.222	177.167	144.319	37.0095	49.9046	53.6978	57.8167	-1.66609	4.63856e-10	Not significant
DEACI_0015	Leucine-tRNA ligase	42.3507	77.1305	44.7386	41.3305	37.7186	45.6151	64.2884	105.63	61.4436	77.1602	1.02927	0.00012354	Not significant
DEACI_0016	Ribosomal silencing factor RsfS [rsfS]	256.583	273.807	253.464	263.605	252.558	256.706	290.144	304.595	242.222	258.267	0.260854	0.320704	Not significant
DEACI_0017	HD/PDEase domain protein	140.447	119.175	162.554	147.241	112.597	139.397	129.926	129.647	116.401	100.727	-0.0406126	0.890178	Not significant
DEACI_0018	RNA recognition motif. (a.k.a. RRM, RBD, or RNP domain)	434.432	442.527	278.096	571.918	408.936	478.778	848.399	268.342	431.423	221.946	0.151588	0.808586	Not significant
DEACI_0019	nicotinate-nucleotide adenylyltransferase	27.3479	17.5104	48.5496	19.9281	22.0825	18.8314	18.8056	19.2298	17.3443	14.662	-0.378589	0.269487	Not significant
DEACI_0020	P-loop containing nucleoside triphosphate hydrolase	10.1953	11.4226	11.8575	8.42428	9.85264	10.6469	13.1022	8.10263	12.3126	12.1731	0.351815	0.243988	Not significant
DEACI_0021	Hypothetical protein	139.063	4029.05	29.4629	320.25	39.9044	166.635	934.909	4942.51	2494.32	7744.45	3.96087	1.38104e-06	Up
DEACI_0022	Hypothetical protein	124.883	3587.61	44.6505	286.524	40.0726	128.285	966.09	4519.68	2375.6	6489.09	4.44807	5.03773e-13	Up
DEACI_0023	Ammonium transporter, conserved site	13.3696	84.8061	12.5571	9.72079	18.1522	13.0485	33.2705	72.8931	59.2097	173.851	2.65486	1.51048e-08	Up
DEACI_0024	Two component system, signal transduction response regulator	21.4406	47.4891	20.9514	18.2022	23.4177	23.191	30.7388	39.1356	41.7472	78.3348	1.2729	0.000402904	Not significant
DEACI_0025	Two component system, signal transduction histidine kinase	10.1325	17.8963	10.4865	8.72765	11.2389	10.0768	12.6757	15.4703	12.686	30.7531	0.95456	0.00965605	Not significant
DEACI_0026	Enoyl-(Acyl carrier protein) reductase	2.8187	6.30478	1.36937	7.15325	0.715374	2.03679	6.32122	5.05696	5.10125	8.73968	1.16903	0.0883773	Not significant
DEACI_0027	Branched-chain amino acid transport system / permease component	4.03621	5.84265	7.52101	3.91178	1.87098	2.84107	3.47181	3.63712	4.66961	11.5921	0.751559	0.149842	Not significant
DEACI_0028	Branched-chain amino acid transport system / permease component	2.75782	3.67395	3.4919	3.77395	1.25807	2.50736	1.88983	2.77915	2.78106	7.24575	0.578908	0.296881	Not significant
DEACI_0029	Putative ABC transporter	4.60256	2.24206	6.92608	4.65955	1.95989	4.86474	0.799295	2.13145	1.8276	4.2099	-0.761921	0.155875	Not significant
DEACI_0030	Putative ABC transporter	10.9039	3.91679	18.2186	10.6181	5.33561	9.44331	3.95014	3.31301	3.49628	4.90774	-1.19634	0.000707759	Not significant
DEACI_0031	Alpha/beta hydrolase fold-1	25.6503	7.75355	27.3796	35.8032	9.12101	30.2973	5.8615	8.05953	7.68666	9.4065	-1.45933	0.000837495	Not significant
DEACI_0032	Periplasmic binding protein-like I	24.1513	8.77002	30.5754	30.0912	10.8562	25.0824	9.04243	6.60489	6.8531	12.5797	-1.21617	0.000868001	Not significant
DEACI_0033	AMP-dependent synthetase/ligase	11.4128	4.68926	12.7162	14.8891	4.56929	13.4766	4.41024	4.59657	2.75704	6.99318	-1.05014	0.0131274	Not significant
DEACI_0034	Bacterial regulatory proteins, tetR family	2.75703	0.682748	4.89518	2.32465	1.70486	2.10342	0.451938	0.602582	0.486288	1.19018	-1.6605	0.00232334	Not significant
DEACI_0035	Alpha/beta hydrolase fold-1	2.18244	2.07773	2.83475	1.46856	1.61553	2.81093	1.66544	1.1896	1.34402	4.11184	0.117522	0.856401	Not significant
DEACI_0036	beta-ketoacyl-[acyl-carrier-protein] synthase III/beta-ketoacyl-[acyl-carrier-protein] synthase I	5.28503	3.20771	5.20721	6.01238	3.9471	5.9734	2.73365	2.92217	1.21714	5.95787	-0.53676	0.287681	Not significant
DEACI_0037	Hypothetical protein	2.24674	2.65079	1.06895	1.01526	3.72286	3.17989	0.986885	1.6448	2.12379	5.84768	0.328101	0.697841	Not significant
DEACI_0038	Six-bladed beta-propeller, TolB-like	21.1165	18.8113	24.7784	18.3413	20.361	20.9851	20.8409	16.8518	17.9355	19.617	0.0240768	0.935642	Not significant
DEACI_0039	Two component system, signal transduction histidine kinase	22.422	15.4464	32.5576	24.6699	15.9992	16.4613	15.0621	17.11	14.0211	15.5925	-0.309638	0.277673	Not significant
DEACI_0040	Two component system, signal transduction response regulator	59.9588	52.7513	81.1829	66.47	40.0247	52.1574	56.3149	55.4986	45.9952	53.1967	0.029562	0.927617	Not significant
DEACI_0041	Asparagine synthase (glutamine-hydrolysing)	100.319	37.6385	125.633	108.847	74.7108	92.0857	37.603	41.3284	31.7889	39.8335	-1.2	2.31309e-09	Not significant
DEACI_0042	Obg family GTPase CgtA, C-terminal extension	45.6003	53.0302	44.1815	56.9878	37.3405	43.8915	48.433	71.1358	41.956	50.596	0.382958	0.240393	Not significant
DEACI_0043	Two component system, signal transduction histidine kinase	103.134	158.154	126.076	89.5457	98.5069	98.4093	148.805	202.591	123.373	157.846	0.80049	0.000802186	Not significant
DEACI_0044	ribosomal protein bL27	642.575	1282.82	693.84	409.257	858.835	608.37	1234.72	1392.69	1224.33	1279.54	1.14197	0.000190443	Not significant
DEACI_0045	Cysteine peptidase C108, N-terminal of ribosomal L27	533.314	902.29	860.094	319.961	509.88	443.32	840.572	984.056	781.132	1003.4	0.975448	0.000522343	Not significant
DEACI_0046	Ribosomal protein L21, conserved site	819.382	1493.6	729.605	532.235	1145.39	870.298	1510.55	1650.96	1367.36	1445.54	0.988492	0.00362474	Not significant
DEACI_0047	Ribonuclease E/G family	80.9247	42.0322	123.081	63.7032	67.5497	69.3653	36.9197	71.7112	25.2436	34.2541	-0.695968	0.0685515	Not significant
DEACI_0048	Nucleic acid-binding, OB-fold	145.791	72.538	267.492	121.397	88.1124	106.163	50.7904	125.911	44.6697	68.7808	-0.710444	0.104565	Not significant
DEACI_0049	Domain of unknown function DUF2344	132.264	61.4317	225.819	125.808	78.8478	98.5825	51.821	110.968	32.6818	50.2557	-0.818699	0.0602087	Not significant
DEACI_0050	Conserved hypothetical protein CHP03960, radical SAM	179.189	89.8383	276.644	143.644	154.777	141.69	72.3928	156.608	55.3111	75.0416	-0.742235	0.0556826	Not significant
DEACI_0051	Hypothetical protein	52.789	8.29959	84.6844	44.8969	38.4696	43.1052	8.553	8.22401	7.43326	8.98811	-2.39539	9.07286e-24	Down
DEACI_0052	Peptidase family M23	177.334	30.4904	224.459	180.551	139.369	164.956	23.2115	35.9778	27.3693	35.4032	-2.30457	1.68592e-24	Down
DEACI_0053	Cell cycle protein FtsW/RodA	385.319	131.724	506.14	269.005	402.29	363.842	103.196	143.025	127.467	153.207	-1.32493	1.43334e-07	Not significant
DEACI_0054	cell division topological specificity factor MinE	922.98	202	1277.67	602.557	956.266	855.432	143.206	220.916	208.953	234.926	-1.94187	1.56414e-12	Not significant
DEACI_0055	CobQ/CobB/MinD/ParA nucleotide binding domain protein	392.372	85.0703	618.527	258.187	356.58	336.194	60.0969	98.2959	83.2525	98.6359	-1.93129	4.4756e-12	Not significant
DEACI_0056	Probable septum site-determining protein MinC [minC]	71.8638	9.856	134.71	48.7895	55.9422	48.014	7.5939	8.8834	11.9097	11.037	-2.52008	1.60735e-14	Down
DEACI_0057	Penicillin binding protein transpeptidase domain	20.7585	22.1087	27.5517	18.0682	18.4002	19.014	20.1256	24.924	20.1514	23.2339	0.296608	0.176483	Not significant
DEACI_0058	rod shape-determining protein MreD	14.5544	11.3588	23.6217	12.0955	9.87215	12.6281	11.7575	13.4642	10.1005	10.1131	-0.117725	0.756125	Not significant
DEACI_0059	rod shape-determining protein MreC	24.8297	26.6951	33.5081	24.455	17.6892	23.6666	19.7554	32.998	23.4761	30.551	0.315089	0.298064	Not significant
DEACI_0060	cell shape determining protein, MreB/Mrl family	75.5302	100.774	89.821	75.2328	60.0534	77.0136	95.8588	118.302	79.4306	109.506	0.604275	0.00679957	Not significant
DEACI_0061	RadC-like JAB domain protein	49.1423	77.426	71.9821	37.6743	45.6051	41.3076	75.6467	87.5237	69.0347	77.4989	0.865794	0.000125435	Not significant
DEACI_0062	Maf-like protein	62.2568	105.119	75.6285	59.1638	56.4678	57.7671	98.1727	132.517	81.3176	108.471	0.937892	5.29738e-05	Not significant
DEACI_0063	Domain of unknown function (DUF4321)	94.9461	147.507	111.899	68.2145	119.402	80.2682	144.706	169.25	111.457	164.614	0.796984	0.00834647	Not significant
DEACI_0064	fumarate hydratase/aspartate ammonia-lyase	23.0129	45.9303	43.1834	17.325	14.8581	16.6852	72.1752	65.1636	20.2473	26.1352	1.20072	0.00991561	Not significant
DEACI_0065	2-isopropylmalate synthase/(R)-citramalate synthase	20.3048	68.1171	28.7813	13.9225	18.3665	20.149	63.9263	89.5076	57.8044	61.2299	1.93386	2.09264e-14	Not significant
DEACI_0066	CoA-binding	270.006	157.871	251.562	293.649	260.405	274.407	138.624	152.997	205.746	134.115	-0.587626	0.0521803	Not significant
DEACI_0067	tetrahydrofolate synthase	18.9973	23.9237	28.9676	17.4189	13.7053	15.8976	17.1563	30.3879	24.84	23.3105	0.56121	0.0594713	Not significant
DEACI_0068	Valine-tRNA ligase	30.038	27.7368	41.8264	29.5767	20.2158	28.5329	23.7118	30.5822	30.1392	26.5138	0.111197	0.710787	Not significant
DEACI_0069	Hypothetical protein	113.069	66.693	149.741	103.592	98.9362	100.007	36.2206	43.237	94.4242	92.8903	-0.526732	0.204604	Not significant
DEACI_0070	Hypothetical protein	30.0217	7.57641	41.3352	22.0319	32.6165	24.1033	7.17671	6.83494	6.61901	9.67497	-1.75141	1.49325e-10	Not significant
DEACI_0071	Ferritin-related protein	719.86	2800.52	685.908	735.763	608.425	849.343	5001.8	620.11	4566.21	1013.98	1.97631	0.000571812	Not significant
DEACI_0072	Sodium/calcium exchanger membrane region	141.029	120.976	152.087	137.056	132.09	142.882	145.46	99.6275	132.276	106.54	-0.0368714	0.911397	Not significant
DEACI_0073	GTP-binding protein, ribosome biogenesis, YsxC	90.5259	126.502	87.7361	92.3289	92.9518	89.0867	124.093	156.169	100.797	124.95	0.638912	0.0168273	Not significant
DEACI_0074	Ribosomal protein S5 domain 2-type fold	169.495	148.562	230.335	152.848	134.017	160.783	158.148	173.205	119.094	143.802	0.0224287	0.938333	Not significant
DEACI_0075	ATP-dependent protease LonB	106.291	26.52	95.82	143.79	69.9999	115.555	24.3699	27.7576	23.1943	30.7582	-1.79335	1.34243e-09	Not significant
DEACI_0076	ATP-dependent Clp protease, ATP-binding subunit ClpX	1541.18	1622.73	2021.74	1401.73	1170.69	1570.54	1706.64	1370.12	1683.11	1731.06	0.284578	0.183886	Not significant
DEACI_0077	FKBP-type peptidyl-prolyl cis-trans isomerase domain protein	325.699	543.02	321.777	351.023	286.332	343.666	502.178	516.337	515.404	638.161	0.900065	7.87074e-05	Not significant
DEACI_0078	Hypothetical protein	42.3263	64.1906	38.2446	43.2725	53.1625	34.6255	59.564	69.0817	48.0684	80.0483	0.733447	0.0267433	Not significant
DEACI_0079	Glycoside hydrolase/deacetylase, beta/alpha-barrel	104.233	71.0968	155.37	94.2782	82.3146	84.9686	67.2294	79.6898	53.9036	83.5642	-0.324761	0.218856	Not significant
DEACI_0080	lactose synthase/undecaprenyldiphospho-muramoylpentapeptide beta-N-acetylglucosaminyltransferase	204.244	115.256	220.608	180.162	226.125	190.08	125.511	115.184	109.892	110.436	-0.642624	0.00504478	Not significant
DEACI_0081	Ferritin- like diiron domain protein	458.423	434.903	400.179	402.126	577.319	454.066	414.335	549.514	338.361	437.402	0.0700799	0.867401	Not significant
DEACI_0082	Putative ABC transporter	120.893	22.5054	280.135	56.5144	76.8946	70.0273	21.3958	29.3468	17.1498	22.1291	-2.01401	2.01581e-06	Down
DEACI_0083	molybdate ABC transporter, permease protein	125.604	20.9163	327.935	46.4311	69.6369	58.4117	14.8576	33.6398	13.5738	21.5941	-2.08233	7.01672e-05	Down
DEACI_0084	molybdate-transporting ATPase	160.488	38.618	374.789	71.1691	95.6895	100.303	30.5173	52.8889	28.2384	42.8275	-1.65061	0.000207546	Not significant
DEACI_0085	DNA binding domain, excisionase family	101.601	64.361	122.879	87.8454	89.9401	105.739	67.435	73.9641	46.0227	70.0221	-0.461493	0.0563649	Not significant
DEACI_0086	Penicillin binding protein transpeptidase domain	236.151	139.212	253.39	209.589	232.546	249.078	122.996	160.139	105.253	168.461	-0.57868	0.0262161	Not significant
DEACI_0087	Cro/C1-type HTH domain protein	223.551	74.5131	192.209	251.379	205.021	245.596	52.0662	91.8644	56.6375	97.4844	-1.39375	1.51921e-05	Not significant
DEACI_0088	Natural resistance-associated macrophage protein	105.083	370.864	123.811	95.482	82.3807	118.659	554.895	152.726	456.95	318.883	1.94841	3.05946e-07	Not significant
DEACI_0089	Hypothetical protein	134.816	380.365	96.251	147.542	127.226	168.244	624.099	147.965	481.637	267.761	1.56397	0.000737712	Not significant
DEACI_0090	Hypothetical protein	148.074	82.2483	191.712	125.507	148.798	126.281	116.943	51.8339	84.6808	75.5358	-0.635041	0.0493015	Not significant
DEACI_0091	Hypothetical protein	190.534	81.3614	151.811	296.604	166.378	147.343	69.7352	92.5989	79.3408	83.7707	-1.04408	0.00322396	Not significant
DEACI_0092	Amino acid/polyamine transporter I	2.54226	3.57311	2.65844	1.8425	2.17703	3.49105	3.38302	1.92367	5.51376	3.47198	0.668535	0.133746	Not significant
DEACI_0093	Fic/DOC family	127.485	175.968	130.261	98.8006	145.459	135.42	187.1	177.9	161.683	177.189	0.625106	0.0157178	Not significant
DEACI_0095	Peptidase M28	49.856	50.1811	64.8495	44.8275	49.4138	40.333	45.2575	58.8966	37.881	58.6893	0.203427	0.488883	Not significant
DEACI_0096	Hypothetical protein	141.632	86.2309	112.127	156.826	134.019	163.558	127.495	66.4203	73.7349	77.2737	-0.554112	0.123851	Not significant
DEACI_0097	diguanylate cyclase (GGDEF) domain protein	60.3151	34.3004	74.4232	51.5156	53.0268	62.2948	32.0211	32.5638	29.3451	43.2717	-0.611939	0.00445731	Not significant
DEACI_0098	Uroporphyrinogen decarboxylase	30.366	22.2015	31.7919	27.6375	32.4908	29.5436	21.4922	15.6379	20.7096	30.9662	-0.276321	0.41245	Not significant
DEACI_0099	Hypothetical protein	21.8472	15.3184	26.0933	19.3159	24.8573	17.1225	12.7536	7.79383	13.437	27.2892	-0.319758	0.509944	Not significant
DEACI_0100	Major facilitator superfamily transporter	11.1822	6.33151	14.8672	8.11023	9.95744	11.7938	7.17969	4.01217	7.04374	7.09042	-0.596634	0.0550407	Not significant
DEACI_0101	Cobalamin (vitamin B12)-binding domain protein	4.99253	1.37276	4.75422	6.22818	4.11088	4.87683	0.908119	0.454058	1.58786	2.54101	-1.58973	0.00105538	Not significant
DEACI_0102	Uroporphyrinogen decarboxylase	2.37148	0.713205	3.26166	2.73338	1.303	2.18787	0.797099	0.442831	1.00063	0.612258	-1.42459	0.00184625	Not significant
DEACI_0103	Hypothetical protein	2.60902	2.18383	3.84429	3.34693	1.33886	1.90599	0.887291	1.47881	2.86419	3.50503	-0.0219627	0.977719	Not significant
DEACI_0104	RNA polymerase sigma factor 54 interaction domain protein	2.3937	0.957607	3.1638	3.45006	1.10187	1.85909	0.649092	0.540908	1.09129	1.54913	-1.048	0.0299968	Not significant
DEACI_0105	CO dehydrogenase flavoprotein-like, FAD-binding, subdomain 2	58.1513	33.5705	72.7225	56.2364	51.6329	52.0135	26.5615	25.5803	46.773	35.3672	-0.571255	0.0605844	Not significant
DEACI_0106	CO dehydrogenase flavoprotein-like, FAD-binding, subdomain 2	31.6412	17.6539	38.781	32.1716	25.1353	30.4768	13.445	14.6334	24.6377	17.8994	-0.616826	0.0422592	Not significant
DEACI_0107	Glycolate oxidase, iron-sulphur subunit	30.3216	15.4988	39.8714	28.3816	26.3983	26.635	12.3993	11.3918	21.8263	16.3779	-0.734662	0.0162421	Not significant
DEACI_0108	GAF domain-like	52.1629	58.8301	57.5136	50.4629	43.7809	56.8944	64.2236	58.0286	57.1341	55.9339	0.359432	0.105256	Not significant
DEACI_0109	4-hydroxy-tetrahydrodipicolinate reductase	536.485	170.558	621.699	578.708	470.718	474.814	253.332	84.1894	177.456	167.254	-1.427	2.78179e-05	Not significant
DEACI_0113	nucleoside-triphosphate diphosphatase	17.9922	14.4875	35.936	12.7186	12.2204	11.0936	8.76379	20.188	11.9979	17.0006	-0.0305836	0.956621	Not significant
DEACI_0114	Ribosomal protein S5 domain 2-type fold	36.1862	15.1521	58.2466	37.8439	24.3732	24.2809	12.8418	19.7977	10.7952	17.1737	-0.995327	0.00241631	Not significant
DEACI_0115	Threonyl/alanyl tRNA synthetase, class II-like, putative editing domain protein	118.284	77.6555	153.466	100.129	99.3435	120.197	81.2116	80.1847	78.9606	70.2653	-0.393613	0.0488983	Not significant
DEACI_0116	Hypothetical protein	2.72517	1.16497	0.478342	3.18021	2.49891	4.74322	0.883239	0.883237	0.712778	2.18064	-0.960465	0.244966	Not significant
DEACI_0117	Nucleic acid-binding, OB-fold	3.13905	0.945057	5.30415	1.67924	1.84729	3.72553	0.408079	1.63231	0.329322	1.41052	-1.38708	0.024118	Not significant
DEACI_0118	Acetoacetate-CoA ligase/acetate-CoA ligase	53.1519	11.715	69.4584	62.7252	30.9321	49.4919	11.8265	11.8703	8.80174	14.3614	-1.93679	6.7786e-13	Not significant
DEACI_0119	phosphatidylethanolamine N-methyltransferase	6.6404	8.21985	9.58428	4.77424	6.02232	6.18075	8.8485	8.66284	7.24065	8.1274	0.517396	0.0459195	Not significant
DEACI_0120	PD-(D/E)XK nuclease family transposase	32.7031	55.9236	32.0972	31.0434	28.4993	39.1723	62.3055	49.0627	44.149	68.177	0.929437	0.000415374	Not significant
DEACI_0121	Restriction endonuclease type II-like	141.965	56.242	157.045	84.717	192.439	133.658	61.3028	53.1178	52.9764	57.5712	-1.13908	0.000384194	Not significant
DEACI_0122	HD/PDEase domain protein	94.6385	81.64	133.191	79.3592	75.4004	90.6034	68.0841	86.2754	69.5629	102.638	0.00431674	0.988217	Not significant
DEACI_0123	Methyl-accepting chemotaxis protein (MCP) signalling domain	34.9257	40.218	67.2544	23.9833	21.8556	26.6096	33.1615	49.319	30.6733	47.7181	0.467269	0.217351	Not significant
DEACI_0124	fumarate hydratase	66.743	53.5299	101.565	66.5084	48.4493	50.449	58.7568	69.5026	40.843	45.0174	-0.0874139	0.817007	Not significant
DEACI_0125	fumarate hydratase	54.6505	50.853	87.4195	50.6753	35.5911	44.9163	58.615	63.2363	37.4782	44.0825	0.133313	0.716375	Not significant
DEACI_0126	BadF/BadG/BcrA/BcrD ATPase family	16.5049	9.94808	34.385	12.6778	8.3679	10.5888	10.056	14.6895	7.16048	7.88633	-0.418192	0.376487	Not significant
DEACI_0127	FldB/FldC dehydratase alpha/beta subunit	61.4713	34.2613	102.263	56.3609	42.0218	45.2398	33.9653	44.0396	34.6885	24.3518	-0.576591	0.0785819	Not significant
DEACI_0128	phosphopyruvate hydratase/methylaspartate ammonia-lyase	72.552	62.2997	103.036	87.5838	41.8796	57.7091	61.6764	83.1683	52.3382	52.016	0.00762558	0.984022	Not significant
DEACI_0129	Methylaspartate mutase	107.933	103.674	132.692	140.524	59.3524	99.1645	94.4547	142.645	88.1876	89.4073	0.148764	0.719329	Not significant
DEACI_0130	Protein MutL	78.5122	95.9492	109.735	90.2513	51	63.0626	88.758	127.101	83.806	84.132	0.503955	0.0972226	Not significant
DEACI_0131	Methylaspartate mutase	50.7199	58.9209	65.1325	67.5062	33.8965	36.3445	52.1299	77.7373	49.8186	55.9977	0.414577	0.239289	Not significant
DEACI_0132	Glutamate racemase	48.531	48.1166	79.5442	44.7447	34.5053	35.3297	44.0407	66.9897	45.0657	36.3702	0.231668	0.531941	Not significant
DEACI_0133	GntR-type HTH domain protein	10.3454	7.10476	18.956	12.0342	3.96113	6.43045	7.18452	9.76355	5.64928	5.82169	-0.260516	0.614222	Not significant
DEACI_0134	FtsX-like permease family	24.8987	10.9345	52.8503	15.9714	16.2251	14.5478	11.8022	9.66352	11.6339	10.6385	-0.858775	0.0270658	Not significant
DEACI_0135	Putative ABC transporter	15.9905	5.45807	32.5253	12.7044	8.67967	10.0526	6.36965	5.1997	5.76977	4.49318	-1.21681	0.00174307	Not significant
DEACI_0136	Biotin-lipoyl like	33.0931	18.4008	61.4991	20.6663	26.8866	23.3205	19.6076	16.7807	17.9105	19.3044	-0.569218	0.0860003	Not significant
DEACI_0137	Two component system, signal transduction histidine kinase	34.1256	24.3041	52.049	27.0952	32.0096	25.3485	26.5813	19.8295	24.4947	26.3109	-0.260804	0.367412	Not significant
DEACI_0138	Two component system, signal transduction response regulator	82.3066	33.0393	86.3865	87.2385	72.6508	82.9506	44.713	26.7717	36.3098	24.3625	-1.11234	0.0001085	Not significant
DEACI_0139	MarR-type HTH domain protein	206.414	113.313	299.402	178.235	166.179	181.84	102.122	137.064	105.408	108.658	-0.632974	0.00486693	Not significant
DEACI_0140	Sporulation and spore germination	421.913	77.8954	660.626	359.755	301.23	366.041	50.1367	100.587	61.8312	99.0267	-2.15084	5.73021e-13	Down
DEACI_0141	Two component system, signal transduction response regulator	153.766	45.2385	202.337	155.863	101.665	155.199	43.3241	40.1384	36.7109	60.7805	-1.53309	4.59125e-10	Not significant
DEACI_0142	Stage II sporulation protein R (spore_II_R)	118.955	27.6759	190.977	111.942	77.8326	95.0705	23.323	26.7457	25.1813	35.4535	-1.83053	1.49711e-12	Not significant
DEACI_0143	Zinc/iron permease	862.144	617.852	916.658	931.038	541.648	1059.23	925.903	373.545	706.129	465.831	-0.278735	0.519711	Not significant
DEACI_0144	Control of competence regulator ComK, YlbF/YmcA	1041.89	5963.91	1004.52	1252.55	589.711	1320.78	5919.67	3152.44	8482.33	6301.2	2.61502	2.0718e-12	Up
DEACI_0145	Hypothetical protein	99.6903	582.428	90.6506	152.794	48.0011	107.316	329.855	595.872	568.341	835.644	2.61741	4.9959e-11	Up
DEACI_0146	Cell Wall Hydrolase	347.007	57.8572	258.894	481.061	267.427	380.647	44.2869	65.7788	41.6087	79.7543	-2.36337	1.30611e-11	Down
DEACI_0147	hydroxylamine reductase	65.2574	36.6282	31.3614	120.6	27.3344	81.7335	76.3511	24.1028	29.4418	16.6173	-0.647348	0.322374	Not significant
DEACI_0148	Hypothetical protein	40.1143	34.4342	40.2487	41.369	45.125	33.7143	33.7653	35.8013	35.3275	32.8428	-0.0479499	0.893726	Not significant
DEACI_0149	HD/PDEase domain protein	32.6193	50.8211	43.5269	28.2289	31.9872	26.7341	60.0531	50.7563	44.3489	48.1263	0.833604	0.00012196	Not significant
DEACI_0150	Hypothetical protein	193.303	328.518	225.105	209.943	182.59	155.573	337.527	359.568	267.061	349.915	0.939477	1.98206e-05	Not significant
DEACI_0151	aldehyde dehydrogenase [NAD(P)+]	15.5913	5.05798	30.2861	14.0541	6.57435	11.4504	5.55391	5.10703	4.84266	4.72833	-1.2958	0.000487085	Not significant
DEACI_0152	Putative ABC transporter	27.0023	11.4467	49.6883	21.8428	13.778	22.7001	11.2006	13.3433	11.2397	10.0033	-0.938229	0.00527325	Not significant
DEACI_0153	Putative ABC transporter	14.9616	1.69193	22.7861	19.4868	3.19493	14.3784	1.82137	2.09457	1.32287	1.52891	-2.7353	8.36054e-09	Down
DEACI_0154	Oligopeptide transport permease C-like, N-terminal domain protein	29.1912	6.47434	45.6464	28.1747	12.0089	30.935	6.06362	6.46784	6.27982	7.08607	-1.87144	1.76489e-08	Not significant
DEACI_0155	Binding-protein-dependent transport system inner membrane component	24.1567	4.81228	35.1345	26.6139	11.2605	23.618	5.17404	3.68152	3.61339	6.78019	-2.04234	2.79677e-09	Down
DEACI_0156	Solute-binding protein family 5 domain	155.446	15.3011	176.393	222.141	56.7026	166.547	21.6449	14.3726	10.767	14.4201	-3.02737	3.77754e-15	Down
DEACI_0157	phosphogluconate dehydrogenase (NADP+-dependent, decarboxylating)	12.7939	3.98835	15.0173	12.6706	9.82556	13.6622	5.92268	2.89403	4.34512	2.79159	-1.44683	4.57695e-06	Not significant
DEACI_0158	Tetracycline resistance protein TetB signature	125.916	49.3318	159.075	118.204	98.5381	127.848	40.16	54.6257	56.758	45.7833	-1.12484	6.27638e-07	Not significant
DEACI_0159	Mechanosensitive ion channel	33.9735	14.0134	50.7313	32.6957	21.5979	30.8689	11.7092	15.2827	14.4195	14.6422	-1.02605	4.52603e-05	Not significant
DEACI_0160	Peptidase C15, pyroglutamyl peptidase I	46.4451	20.3147	74.6843	42.489	30.9011	37.706	17.4385	19.7329	22.2204	21.867	-0.930753	0.000442464	Not significant
DEACI_0161	LamB/YcsF family	18.518	9.74702	30.6063	16.3843	14.3901	12.6914	8.09167	12.3301	8.29208	10.2742	-0.671678	0.03526	Not significant
DEACI_0162	Hypothetical protein	4.27635	2.27708	6.8024	4.73787	3.31673	2.24841	2.51207	1.67471	2.02725	2.89431	-0.643925	0.297811	Not significant
DEACI_0163	threonine ammonia-lyase	7.17557	4.74363	7.45169	8.80561	4.79815	7.64682	5.27971	5.51968	4.06708	4.10805	-0.403738	0.238584	Not significant
DEACI_0164	Endoribonuclease L-PSP/chorismate mutase-like	12.5241	10.0739	9.27535	17.6189	9.40604	13.7961	13.0968	11.5856	9.14639	6.46697	-0.150782	0.769354	Not significant
DEACI_0165	dna-binding yheo uncharacterized bacteria similar hi0575 containing transcription regulator helix-turn-helix	4.30626	3.72742	5.48893	4.54772	2.4404	4.74798	3.98935	5.06753	2.87138	2.98143	-0.00325793	0.994249	Not significant
DEACI_0166	tRNA(fMet)-specific endonuclease VapC [vapC]	47.2346	39.4897	35.1666	60.2146	33.6378	59.9193	42.2984	37.9541	40.2239	37.4823	-0.0962243	0.827896	Not significant
DEACI_0167	Antidote-toxin recognition MazE, bacterial antitoxin	34.9468	24.309	31.8971	44.3264	25.609	37.9549	26.6585	20.7688	27.7675	22.0413	-0.337339	0.347577	Not significant
DEACI_0168	Protein of unknown function (DUF979)	8.97468	4.9128	17.7889	8.13483	3.44189	6.53311	2.43307	6.08267	3.927	7.20847	-0.568982	0.355283	Not significant
DEACI_0169	Protein of unknown function (DUF969)	17.2694	7.1447	35.9385	10.4095	9.58705	13.1425	6.11821	7.76539	7.02633	7.66886	-0.94519	0.0222951	Not significant
DEACI_0170	allophanate hydrolase	27.3402	10.8254	57.9363	17.169	16.7756	17.4797	8.08547	10.8843	11.126	13.2059	-1.00003	0.0115281	Not significant
DEACI_0171	allophanate hydrolase	14.6311	9.15525	27.1922	10.5846	11.0228	9.72461	7.27075	13.5812	6.42107	9.348	-0.403578	0.345949	Not significant
DEACI_0172	Hypothetical protein	4.95215	9.57864	7.2965	4.45501	5.98992	2.06719	12.5104	12.0292	4.27135	9.5037	1.07841	0.0378828	Not significant
DEACI_0173	HD/PDEase domain protein	281.374	522.818	310.939	202.535	370.968	241.057	498.462	638.241	427.185	527.383	1.04082	0.000630964	Not significant
DEACI_0174	Hypothetical protein	12.052	20.1974	15.8723	14.5725	8.84462	8.91869	18.0729	12.6999	15.7675	34.2493	0.904547	0.0346896	Not significant
DEACI_0175	5'-nucleotidase	11.5142	14.0778	16.3825	9.29861	12.4796	7.89591	13.4979	10.0029	13.4702	19.3405	0.485514	0.153841	Not significant
DEACI_0176	Binding-protein-dependent transport system inner membrane component	25.6056	35.7785	36.9433	12.3768	35.1622	17.94	35.392	24.1786	36.4795	47.064	0.659606	0.122005	Not significant
DEACI_0177	Binding-protein-dependent transport system inner membrane component	24.9542	25.7794	35.1472	15.1736	29.8072	19.689	24.0206	24.3366	26.3565	28.4039	0.249803	0.483096	Not significant
DEACI_0178	Bacterial extracellular solute-binding protein	47.7214	39.9422	91.0929	34.3034	33.4785	32.0107	26.189	32.7545	41.3762	59.4492	0.0172733	0.972814	Not significant
DEACI_0179	Hypothetical protein	25.2054	19.5087	21.0265	37.801	20.3997	21.5944	13.1726	20.1055	21.8202	22.9366	-0.195606	0.677668	Not significant
DEACI_0180	Invasin/intimin cell-adhesion fragments	87.2345	42.2501	125.905	79.9283	74.3955	68.7091	38.5446	45.204	40.9585	44.2933	-0.816463	7.57904e-05	Not significant
DEACI_0181	Hypothetical protein	57.7599	61.4358	57.8749	74.9285	46.6185	51.6176	71.342	62.0883	44.806	67.5071	0.254153	0.451211	Not significant
DEACI_0182	diguanylate cyclase (GGDEF) domain protein	186.328	186.579	190.369	180.356	179.305	195.283	170.248	183.813	185.077	207.179	0.176021	0.491323	Not significant
DEACI_0183	RelB antitoxin/Antitoxin DinJ	632.788	865.977	711.474	682.647	505.836	631.194	757.934	949.346	805.153	951.474	0.636986	0.00323501	Not significant
DEACI_0184	Hypothetical protein	10.1436	17.1956	18.2412	6.93001	8.16807	7.23518	14.9162	15.3973	17.0854	21.3833	0.971858	0.0112281	Not significant
DEACI_0185	Hypothetical protein	6.42215	12.3392	9.82096	10.8823	2.28025	2.70512	13.0968	11.5856	14.2277	10.4466	1.1048	0.0289376	Not significant
DEACI_0186	mannose-1-phosphate guanylyltransferase	6.99242	10.5315	11.0309	7.56274	4.88489	4.49117	10.0492	11.5329	10.2868	10.2572	0.810216	0.00597682	Not significant
DEACI_0187	Glycosyltransferase subfamily 4-like, N-terminal domain protein	14.8307	26.6899	22.109	12.9776	10.3107	13.9255	26.8944	26.8943	25.0266	27.9442	1.0636	9.13214e-07	Not significant
DEACI_0188	Wzt, C-terminal	17.9463	24.7487	26.5067	16.281	13.1011	15.8962	25.4975	24.1786	23.4148	25.9041	0.679359	0.00327928	Not significant
DEACI_0189	GtrA-like protein	28.3776	57.8637	31.9471	28.4608	20.4414	32.6609	61.2755	53.0443	59.7824	57.3525	1.20922	2.01452e-07	Not significant
DEACI_0190	Glycosyl transferase family 2	22.1069	32.9933	20.997	23.9525	20.5074	22.9705	41.9308	29.9204	34.9436	25.1786	0.737083	0.0118292	Not significant
DEACI_0191	Hypothetical protein	21.2502	47.4439	22.7069	19.3916	24.1233	18.7791	53.4221	41.3106	46.8082	48.2345	1.31481	2.00156e-08	Not significant
DEACI_0192	Ig-like domain from next to BRCA1 gene	25.3803	68.1333	24.9117	21.8404	30.7	24.0689	73.912	66.6386	63.4546	68.5281	1.56691	8.18483e-10	Not significant
DEACI_0193	Glycosyl transferase, family 1	29.4946	54.441	36.1104	24.3733	29.6852	27.8094	58.3842	52.6302	47.2529	59.4967	1.06603	1.06695e-07	Not significant
DEACI_0194	Glycosyl transferase, family 1	57.0057	119.431	59.4501	45.0802	70.8809	52.6117	133.232	107.485	112.936	124.071	1.21341	4.07923e-06	Not significant
DEACI_0195	Glycosyl transferase, family 1	40.8798	91.4657	48.806	28.0995	52.8861	33.7274	96.5289	87.2381	83.3724	98.7234	1.31635	2.96689e-06	Not significant
DEACI_0196	Glycosyl transferase, family 1	20.4818	63.6421	18.5799	14.6316	27.6069	21.1086	70.8552	53.6153	61.1455	68.9526	1.74698	1.29067e-08	Not significant
DEACI_0197	Methionine biosynthesis MetW	12.0511	33.4961	15.4074	10.2243	12.2316	10.3409	31.4928	37.518	27.3699	37.6037	1.65159	6.00979e-14	Not significant
DEACI_0198	Putative ABC transporter	17.1109	46.7773	23.2793	12.9224	17.5025	14.7392	38.773	57.9415	36.9738	53.4209	1.62881	3.6944e-10	Not significant
DEACI_0199	ABC transporter integral membrane type-2 domain protein	31.478	64.113	53.12	21.5125	27.7504	23.5293	58.0039	78.2926	51.9324	68.223	1.24433	1.43883e-05	Not significant
DEACI_0200	GDP-mannose 4,6-dehydratase	31.0649	66.4673	45.7589	28.3549	27.9433	22.2026	59.8827	89.9879	48.9214	67.0773	1.29202	3.55638e-06	Not significant
DEACI_0201	NAD dependent epimerase/dehydratase family	23.9573	51.054	40.7973	20.9157	17.3253	16.7908	45.5223	66.8253	41.3125	50.5559	1.31448	6.34347e-06	Not significant
DEACI_0202	Peptidase S8/S53 domain protein	27.9664	17.684	26.721	31.3132	22.5016	31.3299	17.9601	15.7509	19.6113	17.4136	-0.476127	0.0821911	Not significant
DEACI_0203	ATPase, AAA-type, core	20.5482	12.2263	23.1847	22.7392	13.8422	22.4268	12.5808	10.746	12.5499	13.0283	-0.54405	0.0408131	Not significant
DEACI_0204	NAD(P)-binding domain protein	7.89538	2.67291	6.75851	11.7682	4.11917	8.93561	2.07989	2.07988	2.93734	3.59454	-1.28308	0.0233765	Not significant
DEACI_0205	Reverse transcriptase (RT) catalytic domain protein	24.2764	7.37915	22.7814	31.9236	18.1445	24.2564	9.82663	4.8271	8.90401	5.95887	-1.49282	2.56015e-05	Not significant
DEACI_0206	Hypothetical protein	81.4445	14.9961	62.9686	133.476	48.446	80.8874	21.4041	9.77714	17.0599	11.7433	-2.18318	1.32566e-07	Down
DEACI_0207	4-hydroxyphenylacetate 3-hydroxylase N terminal	103.023	20.2348	79.5256	171.524	47.0591	113.985	28.7007	17.6876	19.9836	14.5674	-2.08902	7.09776e-07	Down
DEACI_0208	Acetyl-CoA hydrolase/transferase N-terminal domain protein	2.85692	2.34334	3.95157	1.83825	2.35925	3.27863	2.90367	1.86132	3.06429	1.54408	-0.0543111	0.916852	Not significant
DEACI_0209	RNA polymerase sigma factor 54 interaction domain protein	30.2078	25.3686	25.917	44.4729	20.783	29.6584	27.6136	27.0774	20.1749	26.6084	-0.0876793	0.840799	Not significant
DEACI_0210	Metallo-beta-lactamase superfamily	36.5572	18.3549	36.3522	29.4526	41.7933	38.6307	20.3293	13.7132	16.2117	23.1653	-0.814563	0.00684039	Not significant
DEACI_0211	Hypothetical protein	10.799	17.0513	11.0719	12.1336	11.1232	8.8675	14.1534	16.5122	12.6909	24.8487	0.806584	0.032443	Not significant
DEACI_0212	Hypothetical protein	4.42081	5.14731	7.05094	4.14563	3.15727	3.32937	2.78985	6.19964	4.25268	7.34709	0.420576	0.423285	Not significant
DEACI_0213	undecaprenyl-phosphate galactose phosphotransferase WbaP	10.6829	22.8275	13.3776	8.01435	11.6118	9.72779	21.0277	26.4112	21.4163	22.4551	1.27534	1.17452e-07	Not significant
DEACI_0214	Hypothetical protein	19.5464	22.8639	30.9282	13.266	16.6784	17.3127	20.264	24.8694	22.6714	23.6506	0.447937	0.187545	Not significant
DEACI_0215	Polysaccharide biosynthesis C-terminal domain protein	17.959	17.0491	25.8868	11.0295	16.7675	18.1524	15.933	15.4862	16.0424	20.7347	0.140936	0.678891	Not significant
DEACI_0216	Putative deacetylase LmbE-like domain protein	29.8724	16.3732	55.8913	19.919	18.5159	25.1633	14.0377	17.8133	16.7192	16.9226	-0.577309	0.0906988	Not significant
DEACI_0217	Hypothetical protein	24.6868	8.52684	58.0105	12.3032	10.0037	18.4297	6.75963	15.0791	7.13353	5.13506	-1.12595	0.0438701	Not significant
DEACI_0218	Gcn5-related N-acetyltransferase (GNAT) domain protein	9.68682	4.76696	18.9212	9.02398	3.39387	7.40824	3.59869	5.99779	4.65875	4.81263	-0.702667	0.115848	Not significant
DEACI_0219	Acyltransferase family	30.3068	28.0589	29.8856	28.4841	31.6633	31.1941	27.4945	30.786	29.7665	24.1888	0.0632951	0.85184	Not significant
DEACI_0220	Putative cell wall binding repeat 2	43.6629	23.5227	80.301	39.5107	20.1518	34.688	19.2615	19.4942	26.486	28.849	-0.595611	0.117948	Not significant
DEACI_0221	Hypothetical protein	2.18545	7.03082	1.32604	2.93868	1.84729	2.62978	9.79389	4.48885	6.58643	7.25409	1.73203	0.00104996	Not significant
DEACI_0222	Putative cell wall binding repeat 2	33.3857	120.174	39.9878	36.0001	20.3605	37.1945	129.577	86.367	103.1	161.652	2.00666	9.26525e-13	Up
DEACI_0223	Hypothetical protein	94.2688	803.705	155.524	91.5866	28.4856	101.479	232.239	1247	606.582	1129	3.13859	4.86272e-10	Up
DEACI_0224	Hypothetical protein	123.966	735.112	93.5467	168.151	67.0445	167.122	464.183	791.202	721.835	963.228	2.63279	5.97214e-12	Up
DEACI_0225	C-terminal-processing peptidase S41A	121	117.252	157.709	101.883	113.163	111.246	115.23	117.601	107.73	128.446	0.156699	0.456194	Not significant
DEACI_0226	Nuclease, putative, TT1808	122.811	172.605	84.2163	160.948	112.671	133.41	180.155	186.792	144.621	178.851	0.618076	0.083165	Not significant
DEACI_0227	Putative cell wall binding repeat 2	13.8146	66.3284	15.4963	14.0832	10.5612	15.1176	46.9305	70.6462	64.792	82.9448	2.41756	7.50773e-22	Up
DEACI_0228	efflux transporter, RND family, MFP subunit	51.8875	58.2865	110.323	16.0261	49.8289	31.3721	46.7346	75.3485	53.6916	57.3714	0.438542	0.40729	Not significant
DEACI_0229	Drug resistance transporter EmrB/QacA subfamily	18.5802	24.8346	42.3384	6.78817	14.935	10.2594	22.4348	29.913	23.5314	23.4591	0.698778	0.149413	Not significant
DEACI_0230	Biotin-lipoyl like	8.32116	6.42755	26.0806	2.33944	2.42218	2.44246	5.48451	8.4274	5.72145	6.07685	0.0446641		Not significant
DEACI_0231	HlyD membrane-fusion protein of T1SS	6.56789	7.03666	16.742	1.21151	4.99782	3.32025	4.4162	12.9541	6.415	4.36129	0.406732	0.575452	Not significant
DEACI_0232	Bacterial regulatory proteins, tetR family	18.9203	39.3428	29.0991	11.3621	21.1135	14.1067	40.8948	51.9392	28.4253	36.1119	1.24232	0.000194885	Not significant
DEACI_0233	Acriflavin resistance protein	147.717	112.439	243.281	63.5481	166.327	117.714	96.4109	72.4674	117.429	163.448	-0.156234	0.761352	Not significant
DEACI_0234	efflux transporter, RND family, MFP subunit	94.8972	50.8573	153.926	49.6443	101.212	74.8062	50.9183	36.5064	52.4786	63.526	-0.650952	0.0717341	Not significant
DEACI_0235	Tetracycline resistance protein TetB signature	45.2185	58.6068	58.1255	34.7542	45.073	42.9212	54.805	81.4013	42.4393	55.7818	0.562987	0.0552613	Not significant
DEACI_0236	PD-(D/E)XK nuclease family transposase	30.0744	43.5331	35.5481	20.9149	34.5119	29.3225	42.6939	63.605	31.4072	36.4266	0.701774	0.0446748	Not significant
DEACI_0237	Restriction endonuclease type II-like	149.501	100.439	149.07	132.324	163.345	153.266	111.116	92.296	91.5196	106.825	-0.402043	0.121972	Not significant
DEACI_0238	nucleotidyltransferase substrate binding protein, HI0074 family	268.347	209.104	311.925	252.203	242.592	266.668	201.85	235.771	184.25	214.546	-0.167789	0.45667	Not significant
DEACI_0239	Nucleotidyltransferase domain protein	136.126	110.723	141.73	124.532	130.913	147.328	112.834	100.507	95.6485	133.904	-0.121765	0.677668	Not significant
DEACI_0240	Tetratricopeptide repeat-containing domain protein	101.447	124.668	97.2116	100.828	95.5185	112.228	150.499	102.546	136.357	109.271	0.462771	0.105386	Not significant
DEACI_0241	O-antigen ligase-related protein	14.4916	11.5824	31.5164	8.8871	9.46541	8.09756	11.1911	12.7225	9.69673	12.7194	-0.02093	0.968406	Not significant
DEACI_0242	Hypothetical protein	50.0623	101.688	83.1404	31.5858	44.3021	41.2208	121.277	105.158	74.952	105.367	1.22676	5.5226e-05	Not significant
DEACI_0243	Carboxypeptidase, regulatory domain protein	9087.13	18126.4	12960.4	7275.09	7121.95	8991.1	18319.9	19172.2	13366.7	21646.7	1.19948	6.87644e-08	Not significant
DEACI_0244	N-acetylmuramoyl-L-alanine amidase	205.33	259.122	244.433	120.279	308.412	148.197	250.169	320.662	229.638	236.021	0.493854	0.225489	Not significant
DEACI_0245	Glycoside hydrolase superfamily	28.4204	59.5734	43.2638	15.8985	31.8133	22.706	49.2516	47.3713	57.843	83.8279	1.25234	0.000212492	Not significant
DEACI_0246	Hypothetical protein	442.914	313.969	283.748	610.69	361.822	515.397	347.547	243.989	364.978	299.363	-0.340987	0.421825	Not significant
DEACI_0247	Bacterial sugar transferase	103.933	93.0259	146.453	88.0203	79.2797	101.977	91.0016	90.5932	90.5634	99.9452	0.0610946	0.810403	Not significant
DEACI_0248	DegT/DnrJ/EryC1/StrS aminotransferase family	52.0535	39.9839	91.0773	40.0032	39.1169	38.0166	33.5676	38.2205	37.6835	50.4639	-0.123612	0.737372	Not significant
DEACI_0249	Glycosyltransferase subfamily 4-like, N-terminal domain protein	38.3928	33.1811	64.2979	29.2586	29.4679	30.547	28.2085	33.1681	28.6431	42.705	0.0333339	0.932166	Not significant
DEACI_0250	Glycosyltransferase subfamily 4-like, N-terminal domain protein	22.8612	17.4222	43.4169	13.9411	17.9999	16.0871	14.1221	16.9749	16.4041	22.1876	-0.119688	0.786481	Not significant
DEACI_0251	Glycosyltransferase subfamily 4-like, N-terminal domain protein	42.5093	34.399	67.4297	32.1485	35.4357	35.0235	32.6088	33.288	30.1033	41.596	-0.0711197	0.824859	Not significant
DEACI_0252	heparosan-N-sulfate-glucuronate 5-epimerase	21.1954	15.6204	30.8779	17.6159	18.5127	17.7751	16.1669	16.9322	12.6608	16.7217	-0.221439	0.410037	Not significant
DEACI_0253	Glycosyltransferase subfamily 4-like, N-terminal domain protein	80.9293	48.9027	103.021	69.7199	75.8909	75.0857	50.4947	48.09	42.7618	54.2643	-0.524185	0.00590189	Not significant
DEACI_0254	O-antigen ligase-related protein	42.1484	33.6292	53.0707	29.0742	50.1455	36.3034	32.6643	32.5932	30.83	38.4293	-0.133802	0.693073	Not significant
DEACI_0255	Polysaccharide biosynthesis C-terminal domain protein	34.2861	49.7225	49.6948	20.9306	39.7828	26.7361	45.938	56.1981	41.0241	55.7298	0.729876	0.0191576	Not significant
DEACI_0256	Glycosyltransferase subfamily 4-like, N-terminal domain protein	24.5472	20.4228	47.6344	14.2837	18.4781	17.7928	22.8826	19.9626	17.0718	21.7742	0.00690607	0.98673	Not significant
DEACI_0257	Hypothetical protein	1.71331	2.61933	1.43996	1.70954	2.63287	1.07089	1.66176	3.65587	1.87747	3.28221	0.715722	0.283708	Not significant
DEACI_0258	O-antigen ligase-related protein	32.3502	46.4706	51.4123	18.1556	32.7347	27.0982	42.8144	59.2519	35.6826	48.1336	0.734803	0.0252652	Not significant
DEACI_0259	DegT/DnrJ/EryC1/StrS aminotransferase family	54.6877	58.4001	95.0519	37.4124	43.6417	42.645	54.8138	65.9696	49.0554	63.7615	0.340248	0.280866	Not significant
DEACI_0260	UDP-N-acetylglucosamine 2-epimerase (non-hydrolysing)	49.1277	87.8162	80.1996	39.0698	35.8345	41.4067	71.6512	78.5386	88.0852	112.99	1.06474	7.57904e-05	Not significant
DEACI_0261	Bacterial transferase hexapeptide (six repeats)	38.8024	59.6057	56.5444	34.3209	33.0606	31.2836	57.5621	57.2162	59.2867	64.3576	0.833452	4.02333e-05	Not significant
DEACI_0262	Oxidoreductase family, NAD-binding Rossmann fold	83.2481	125.062	106.134	70.6276	85.7118	70.519	120.053	134.31	98.7157	147.169	0.771357	0.000832847	Not significant
DEACI_0263	UDP-glucose/GDP-mannose dehydrogenase family, NAD binding domain protein	100.099	129.403	150.105	66.6236	103.156	80.5119	120.608	148.352	99.7487	148.903	0.577327	0.048726	Not significant
DEACI_0264	NAD(P)-binding domain protein	73.5239	105.556	88.1928	56.3912	78.8734	70.6382	93.0466	140.732	71.0448	117.4	0.69329	0.021477	Not significant
DEACI_0265	Hypothetical protein	634.99	107.233	703.674	633.249	464.151	738.885	75.9984	115.568	84.1541	153.21	-2.3291	3.19677e-16	Down
DEACI_0266	Hypothetical protein	9264.83	987.665	12323.1	7870.38	8945.34	7920.48	297.2	1140.26	1057.93	1455.27	-2.8894	2.47928e-12	Down
DEACI_0267	UTP-glucose-1-phosphate uridylyltransferase	343.668	225.514	325.714	375.348	258.223	415.389	289.273	201.924	223.6	187.26	-0.424066	0.172521	Not significant
DEACI_0268	Putative ABC-transporter type IV	84.8186	124.596	88.8609	101.97	68.3395	80.1037	133.765	140.501	100.571	123.548	0.723823	0.00416593	Not significant
DEACI_0269	Methyl-accepting chemotaxis protein (MCP) signalling domain	52.7603	90.3165	74.8609	52.7077	37.6854	45.7873	94.5357	104.09	66.1908	96.4502	0.980957	3.03227e-05	Not significant
DEACI_0270	Clp protease proteolytic subunit /Translocation-enhancing protein TepA	503.676	480.554	578.778	411.119	537.038	487.768	677.003	404.923	478.853	361.439	0.113986	0.757448	Not significant
DEACI_0271	Uncharacterised conserved protein UCP033563	42.0415	84.1076	76.7886	16.6611	46.0806	28.6358	130.099	73.0324	63.4381	69.8612	1.19494	0.00548812	Not significant
DEACI_0272	ACT domain protein	61.1062	151.531	110.517	23.3352	64.8814	45.6914	203.815	131.113	129.076	142.12	1.5026	0.000142169	Not significant
DEACI_0273	phosphoserine transaminase	41.3249	90.3545	88.5584	17.0432	35.2679	24.4302	118.296	87.4012	65.6914	90.0291	1.35921	0.00131392	Not significant
DEACI_0274	Putative zinc- or iron-chelating domain containing protein	94.9427	2533.99	127.122	66.7413	99.2004	86.7068	1688.64	5177.82	643.315	2626.19	4.63307	2.77936e-22	Up
DEACI_0275	hydroxylamine reductase	144.268	4675.44	200.943	110.409	119.601	146.12	3113.8	9788.67	1010.9	4788.4	4.88749	2.44009e-23	Up
DEACI_0276	Fido domain protein	127.483	181.106	177.195	109.021	103.63	120.084	215.722	178.682	167.446	162.574	0.715464	0.000659174	Not significant
DEACI_0277	LL-diaminopimelate aminotransferase	117.525	129.481	143.329	107.242	102.173	117.356	171.153	135.698	107.737	103.336	0.331035	0.218256	Not significant
DEACI_0278	Major facilitator superfamily transporter	38.9292	139.482	38.1554	33.5695	42.3571	41.635	142.084	138.074	123.165	154.605	1.981	4.28747e-18	Not significant
DEACI_0279	Hypothetical protein	80.8165	117.831	67.4785	67.2265	91.7032	96.8578	101.507	145.072	89.6511	135.094	0.679308	0.0454137	Not significant
DEACI_0280	Transcription regulator HTH, LysR	29.8622	34.5904	38.3286	20.435	30.9562	29.729	28.1135	39.7278	27.8559	42.6643	0.402293	0.191785	Not significant
DEACI_0281	Sulfate permease family	9.86071	604.985	9.12516	10.8046	6.48323	13.0298	14.4342	25.9478	1746.86	632.699	4.06167	9.69627e-06	Up
DEACI_0282	Hypothetical protein	39.0315	13145.9	30.9282	45.4835	50.0353	29.679	44.2124	661.342	27567.7	24310.1	4.67786	1.61911e-08	Up
DEACI_0283	Transcriptional regulator PadR-like family	34.2362	82.922	38.9481	29.1789	40.5183	28.2997	78.4257	104.154	59.4125	89.6957	1.42459	4.31445e-07	Not significant
DEACI_0284	Major facilitator superfamily transporter	125.08	398.212	148.865	80.453	168.368	102.634	362.719	481.181	344.126	404.822	1.80653	3.71158e-09	Not significant
DEACI_0285	Hypothetical protein	429.163	964.66	518.341	292.145	553.699	352.467	837.151	1188.54	1043.56	789.38	1.32585	2.40232e-05	Not significant
DEACI_0286	Ferric uptake regulator family	424.18	919.883	366.311	308.114	702.848	319.448	861.697	1115.86	919.806	782.173	1.21154	0.0019533	Not significant
DEACI_0287	Glycoside hydrolase/deacetylase, beta/alpha-barrel	90.1893	45.1685	76.5487	127.259	52.171	104.779	77.4978	30.1379	43.8974	29.1411	-0.795923	0.0787204	Not significant
DEACI_0288	Ferritin- like diiron domain protein	956.783	3564.48	863.907	951.342	1167.29	844.594	5267.3	3593.22	3331.68	2065.74	1.98992	9.81941e-09	Not significant
DEACI_0289	germination protein, Ger(x)C family	47.3494	119.178	33.4046	72.6755	31.6443	51.6732	130.598	184.629	80.8367	80.6493	1.422	0.000804343	Not significant
DEACI_0290	Bacillus/Clostridium Ger spore germination protein	48.1701	100.927	35.597	72.7055	27.6995	56.6782	104.978	147.544	75.8264	75.3588	1.17982	0.0043307	Not significant
DEACI_0291	Spore germination GerAB	87.2354	148.231	60.1593	112.653	75.5458	100.583	173.981	189.487	117.074	112.383	0.882264	0.0170207	Not significant
DEACI_0292	Hypothetical protein	445.868	350.284	384.109	403.533	501.202	494.627	251.633	372.708	309.607	467.189	-0.191462	0.623639	Not significant
DEACI_0293	CBS domain protein	398.561	246.209	360.204	393.306	418.954	421.78	183.477	255.309	219.131	326.921	-0.526189	0.0953425	Not significant
DEACI_0294	Solute-binding protein family 5 domain	1080.66	535.895	1239.35	969.919	971.745	1141.62	505.271	678.851	359.75	599.706	-0.81435	0.00186764	Not significant
DEACI_0295	Glycosyl transferase family 2	30.836	453.586	18.3364	47.2488	16.4928	41.266	168.551	619.149	437.289	589.355	3.79478	1.06293e-15	Up
DEACI_0296	Hypothetical protein	7.62651	9.30495	7.16286	5.74011	10.0565	7.54658	11.986	8.47284	9.00568	7.75526	0.443815	0.267448	Not significant
DEACI_0297	BNR repeat	23.9127	17.756	25.561	21.3145	23.0854	25.6899	17.2791	15.7591	16.6557	21.3303	-0.246222	0.358267	Not significant
DEACI_0298	Hypothetical protein	240199	164508	152978	220083	344010	243726	162776	181481	183849	129926	-0.406154	0.347226	Not significant
DEACI_0299	Transcriptional regulator PadR-like family	59.6159	60.1453	53.6926	49.9259	67.0836	67.7617	67.2497	61.3564	50.3543	61.6208	0.168568	0.632151	Not significant
DEACI_0300	Pentapeptide repeat	80.931	80.7863	93.3992	58.9856	91.9045	79.4349	85.0018	91.2484	67.2465	79.6486	0.176113	0.568878	Not significant
DEACI_0301	SsrA-binding protein [smpB]	150.982	136.255	247.79	107.999	130.501	117.638	108.081	183.716	98.7289	154.493	0.0882535	0.83094	Not significant
DEACI_0302	HD/PDEase domain protein	131.1	108.927	233.296	98.4195	100.972	91.7108	94.4493	156.486	84.0963	100.675	-0.00873193	0.983185	Not significant
DEACI_0303	Alpha/Beta hydrolase fold	142.249	149.283	207.51	120.835	110.947	129.704	128.953	212.983	95.7489	159.448	0.28542	0.408913	Not significant
DEACI_0304	preprotein translocase, SecG subunit	1064.32	988.497	1405.49	812.108	1134.85	904.819	966.299	1189.84	775.7	1022.15	0.0906243	0.780641	Not significant
DEACI_0305	phosphopyruvate hydratase	314.788	255.117	464.111	297.629	243.655	253.758	249.279	388.522	154.572	228.093	-0.078421	0.854903	Not significant
DEACI_0306	phosphoglycerate mutase (2,3-diphosphoglycerate-independent)	226.435	197.038	431.243	169.167	142.537	162.792	172.407	341.565	113.661	160.519	0.0728326	0.896284	Not significant
DEACI_0307	Triose-phosphate isomerase	152.775	117.336	305.818	121.21	90.7758	93.2965	95.8192	207.117	75.5714	90.8376	-0.0877305	0.88123	Not significant
DEACI_0308	phosphoglycerate kinase	294.296	219.377	490.445	219.239	260.705	206.796	203.959	362.476	146.685	164.387	-0.175701	0.705475	Not significant
DEACI_0309	Aldolase-type TIM barrel	96.3137	28.3973	198.608	49.3814	74.3492	62.9157	26.1364	26.5431	28.0682	32.8417	-1.42675	9.58186e-05	Not significant
DEACI_0310	glycerol kinase	74.4709	25.3	156.231	43.3392	53.2725	45.0407	21.3209	26.5868	22.0258	31.2666	-1.22448	0.00109966	Not significant
DEACI_0312	Sodium-dependent phosphate transport protein	105.187	34.1227	163.811	68.7078	97.7826	90.4464	31.4086	45.2756	25.9208	33.8858	-1.36853	1.49056e-06	Not significant
DEACI_0313	PhoU domain protein	116.075	31.8157	180.138	105.154	88.4593	90.5484	25.8418	40.2977	28.9071	32.2164	-1.60567	2.1216e-10	Not significant
DEACI_0314	DNA-directed RNA polymerase	73.151	43.7245	87.9073	83.3471	49.1499	72.1994	35.8281	48.9907	39.195	50.8842	-0.53257	0.0463215	Not significant
DEACI_0315	WhiA LAGLIDADG-like domain protein	30.9198	10.4208	56.1693	31.238	13.6118	22.6601	6.11245	13.5065	8.43345	13.6307	-1.24867	0.00233968	Not significant
DEACI_0316	FO 2-phospho-L-lactate transferase CofD/UPF0052	43.6056	14.8975	83.928	34.9106	20.8823	34.7014	10.9582	22.4819	10.4408	15.7092	-1.22108	0.00210527	Not significant
DEACI_0317	RNase adapter protein RapZ [rapZ]	45.4103	15.8883	103.228	28.14	18.7948	31.4777	13.4597	23.3374	11.2125	15.5435	-1.13692	0.0127927	Not significant
DEACI_0318	Bacterial extracellular solute-binding protein	62.6805	25.9245	93.666	57.1953	40.9201	58.9407	24.0787	38.4778	20.2063	20.9353	-1.01747	0.000912525	Not significant
DEACI_0319	Elongator protein 3/MiaB/NifB	63.3043	43.5753	83.7839	68.3837	45.5203	55.5294	39.8237	61.7814	30.6075	42.0884	-0.322398	0.323424	Not significant
DEACI_0320	FMN-dependent alpha-hydroxy acid dehydrogenase domain protein	22.8565	18.5956	40.7221	14.6344	18.6079	17.4616	16.7195	24.8483	14.3873	18.4274	-0.041895	0.926096	Not significant
DEACI_0321	Cof protein	19.1554	12.1631	40.0166	11.4988	11.5844	13.5216	13.8836	13.5306	12.0587	9.17939	-0.345771	0.435042	Not significant
DEACI_0322	Putative ABC transporter	73.7133	59.3526	112.875	54.6766	61.5426	65.759	59.1719	70.9786	50.5138	56.7463	-0.0804888	0.795164	Not significant
DEACI_0323	UvrABC system, subunit B	83.5387	64.0229	116.011	61.2718	80.8949	75.9768	70.4139	73.104	57.2361	55.3375	-0.169393	0.548002	Not significant
DEACI_0324	Hypothetical protein	64.9452	75.8508	65.1298	50.3065	68.8688	75.4758	84.0367	80.7764	61.6793	76.9106	0.388328	0.19254	Not significant
DEACI_0325	Periplasmic binding protein domain	56.0412	61.6691	41.3326	85.823	35.8139	61.1953	120.663	36.712	54.4752	34.8262	0.272664	0.643572	Not significant
DEACI_0326	Mycobacterial 4 TMS phage holin, superfamily IV	89.7312	122.187	92.3962	80.4179	98.4747	87.6362	144.929	99.282	138.601	105.937	0.611337	0.0314807	Not significant
DEACI_0327	C-terminal-processing peptidase S41A	160.697	88.9365	220.564	143.155	143.812	135.259	75.1681	109.773	67.3133	103.492	-0.635858	0.0128011	Not significant
DEACI_0328	FtsX-like permease family	17.363	20.9544	35.1541	13.5117	9.82735	10.9589	14.0025	32.2381	16.0303	21.5465	0.539261	0.235876	Not significant
DEACI_0329	Putative ABC transporter	26.3503	46.1314	41.9333	26.2134	18.959	18.2956	38.4325	63.7724	37.8317	44.4889	1.02348	0.000908968	Not significant
DEACI_0330	Transketolase C-terminal/Pyruvate-ferredoxin oxidoreductase domain II	130.127	115.662	139.565	94.3197	178.005	108.618	109.651	135.831	97.5201	119.644	-0.0057276	0.988245	Not significant
DEACI_0331	1-deoxy-D-xylulose-5-phosphate synthase	95.0259	100.223	161.203	69.7774	79.3757	69.7474	92.786	129.761	67.8851	110.461	0.312785	0.378036	Not significant
DEACI_0332	Peptide chain release factor 2, bacterial	120.004	135.61	173.445	80.2316	116.552	109.786	116.309	185.9	95.3415	144.889	0.383741	0.252768	Not significant
DEACI_0333	preprotein translocase, SecA subunit	117.08	158.963	150.185	86.4518	124.195	107.488	138.81	227.948	106.624	162.47	0.62283	0.0526969	Not significant
DEACI_0334	Sigma 54 modulation/S30EA ribosomal protein C terminus	650.566	306.498	563.492	686.043	620.646	732.082	321.093	385.384	230.431	289.084	-0.911514	0.00165416	Not significant
DEACI_0335	Nucleic acid-binding, OB-fold	1011.58	471.664	543.224	1028.46	1488.7	985.934	439.038	580.619	345.455	521.542	-0.957903	0.0242756	Not significant
DEACI_0336	CxxC-x17-CxxC domain protein	776.157	992.277	820.067	637.171	1003.5	643.894	984.732	1196.07	888.499	899.808	0.511222	0.102215	Not significant
DEACI_0337	Phosphoribosyltransferase domain protein	130.809	135.025	168.917	100.843	134.961	118.515	196.444	60.0206	194.594	89.0412	0.24367	0.634015	Not significant
DEACI_0338	Type III restriction enzyme, res subunit	108.936	130.711	155.678	69.4522	104.462	106.152	174.132	77.3028	171.486	99.923	0.472654	0.231513	Not significant
DEACI_0339	Hypothetical protein	41.0449	53.1353	53.8095	28.2719	46.0536	36.0446	73.1966	36.9946	72.0782	30.2716	0.56185	0.184407	Not significant
DEACI_0340	Hypothetical protein	67.8763	16.5337	110.137	44.9382	58.5288	57.9009	13.4407	16.3626	17.96	18.3714	-1.76295	1.85614e-11	Not significant
DEACI_0341	3-hydroxyacyl-[acyl-carrier-protein] dehydratase	368.675	141.931	335.269	335.236	447.176	357.017	130.913	170.557	128.148	138.105	-1.1992	1.98206e-05	Not significant
DEACI_0342	Glycosyltransferase subfamily 4-like, N-terminal domain protein	42.5149	60.368	55.6816	29.1315	47.6265	37.6201	54.1951	63.605	51.0484	72.6237	0.690893	0.0119406	Not significant
DEACI_0343	Anti-sigma factor RsgI, N-terminal	83.2167	108.903	89.2857	71.9953	96.7282	74.8576	99.9844	114.382	95.0849	126.16	0.55107	0.0346896	Not significant
DEACI_0344	RNA polymerase sigma-I factor	24.5404	24.179	33.3118	14.0154	36.6367	14.1979	24.4147	27.9217	22.533	21.8466	0.164015	0.739333	Not significant
DEACI_0345	1,4-alpha-glucan branching enzyme	69.9583	99.823	100.022	48.4828	78.0697	53.2587	86.0597	110.784	84.0021	118.446	0.707855	0.0158142	Not significant
DEACI_0346	cell shape determining protein, MreB/Mrl family	24.0427	36.0643	33.9241	18.1416	25.3621	18.7431	35.2692	42.1576	28.4624	38.3681	0.780181	0.0033817	Not significant
DEACI_0347	sporulation transcriptional regulator SpoIIID	1062.63	530.727	448.057	1615.5	707.263	1479.72	858.392	318.109	669.844	276.563	-0.814759	0.152824	Not significant
DEACI_0348	Hypothetical protein	821.153	274.177	984.382	738.581	759.216	802.432	392.744	194.196	294.233	215.534	-1.36189	1.54555e-06	Not significant
DEACI_0349	stage II sporulation protein D	317.442	56.7951	432.734	297.349	256.639	283.044	41.6787	74.0171	47.4131	64.0715	-2.23353	1.1657e-19	Down
DEACI_0350	UDP-N-acetylglucosamine 1-carboxyvinyltransferase	82.5372	42.8126	116.731	78.3395	68.0686	67.009	42.9843	54.5806	31.6938	41.9918	-0.722034	0.00403307	Not significant
DEACI_0351	Hypothetical protein	82.0294	18.6678	85.8231	91.2408	71.1844	79.8695	28.0831	13.7549	16.4192	16.4139	-1.92098	2.2046e-11	Not significant
DEACI_0352	ATP synthase, Delta/Epsilon chain, beta-sandwich domain protein	895.883	258.785	971.702	685.491	1115.26	811.083	168.149	136.838	473.162	256.99	-1.53117	0.000428006	Not significant
DEACI_0353	H+-transporting two-sector ATPase	1136.52	305.102	1721.97	810.622	1034.08	979.396	188.656	168.178	534.062	329.51	-1.58768	0.000108703	Not significant
DEACI_0354	ATPase, F1 complex, gamma subunit	977.591	283.691	1575.07	731.278	775.092	828.924	163.706	158.79	500.216	312.052	-1.46311	0.000519959	Not significant
DEACI_0355	H+-transporting two-sector ATPase	1120.95	330.495	1674.32	804.122	1028.09	977.284	198.57	177.754	586.547	359.111	-1.45746	0.000532805	Not significant
DEACI_0356	ATPase, OSCP/delta subunit	1063.16	335.964	1183.47	961.607	1093.14	1014.43	211.204	169.032	627.347	336.272	-1.39833	0.00118702	Not significant
DEACI_0357	ATPase, F0 complex, subunit B/B', bacterial/chloroplast	1441.27	473.304	1483.52	1302.8	1520.47	1458.31	279.068	249.796	845.772	518.578	-1.35697	0.00153732	Not significant
DEACI_0358	V-ATPase proteolipid subunit C-like domain protein	3532.69	330.684	3905.87	2258.71	4946.47	3019.71	212.518	136.164	761.664	212.389	-2.99941	5.98916e-09	Down
DEACI_0359	ATPase, F0 complex, subunit A	3695.2	1228	4515.4	2554.77	4317.91	3392.75	896.891	818.027	1933.61	1263.48	-1.34464	0.000252222	Not significant
DEACI_0360	ATP synthase I chain	608.702	432.413	736.553	573.643	584.982	539.629	421.829	457.344	400.168	450.31	-0.298028	0.133946	Not significant
DEACI_0361	Putative F0F1-ATPase subunit, Ca2+/Mg2+ transporter	284.646	107.295	202.258	337.25	293.294	305.784	151.143	98.8078	115.553	63.6748	-1.22206	0.00128749	Not significant
DEACI_0362	Hypothetical protein	8.19542	10.2989	8.72974	11.6078	6.38471	6.05946	12.0893	13.7012	5.85369	9.55122	0.471923	0.401832	Not significant
DEACI_0363	UDP-N-acetylglucosamine 2-epimerase (non-hydrolysing)	97.9364	85.0549	138.305	81.784	90.3506	81.3064	80.8488	110.217	68.3101	80.8436	0.0107203	0.974581	Not significant
DEACI_0364	dCMP deaminase	78.1346	87.9733	72.7478	93.7551	69.46	76.5756	86.7952	110.354	66.3752	88.3692	0.330019	0.302456	Not significant
DEACI_0365	uracil phosphoribosyltransferase	124.214	176.376	206.521	116.236	80.6124	93.4888	126.497	233.803	125.374	219.83	0.733802	0.0344842	Not significant
DEACI_0366	glycine hydroxymethyltransferase	222.866	213.127	312.521	194.795	184.162	199.985	215.05	255.212	164.17	218.075	0.149011	0.572243	Not significant
DEACI_0367	upf0340 3d-structure ywlg smu.87 stu1894 bt9727_4999 transferase tte0860 spy1898/m5005_spy1614 tt1679	61.5349	74.4432	64.0492	77.8581	54.2383	49.994	72.7515	87.7498	49.2503	88.021	0.436216	0.184407	Not significant
DEACI_0368	Galactose-6-phosphate isomerase/Ribose-5-phosphate isomerase	59.6934	44.6315	124.312	42.6724	36.2408	35.5488	44.4888	46.8528	40.0653	47.1193	-0.122538	0.794318	Not significant
DEACI_0369	protein-tyrosine-phosphatase	10.41	8.53711	27.5189	6.36945	3.62424	4.12754	8.32643	8.5399	5.6857	11.5964	0.0548707	0.942616	Not significant
DEACI_0370	Putative manganese efflux pump	47.219	22.7711	75.425	35.8183	35.3895	42.2431	30.1427	17.8922	26.0164	17.033	-0.790456	0.012051	Not significant
DEACI_0371	DHBP synthase RibB-like alpha/beta domain protein	35.2841	43.98	69.1474	18.9247	29.785	23.2793	40.9808	53.9124	37.4078	43.619	0.575478	0.136241	Not significant
DEACI_0372	protein-(glutamine-N5) methyltransferase, release factor-specific	69.6171	99.6545	121.078	40.6152	63.5827	53.1928	84.0997	125.098	83.9877	105.433	0.74964	0.0235415	Not significant
DEACI_0373	Peptide chain release factor 1	39.4653	68.2286	68.2729	28.1485	35.1555	26.2843	61.5868	85.0653	52.6887	73.5738	1.01329	0.00109262	Not significant
DEACI_0374	Protein of unknown function DUF1385	160.503	243.799	210.396	93.9876	223.251	114.377	233.349	293.053	211.794	236.999	0.769817	0.0326903	Not significant
DEACI_0375	Ribosomal protein L31 type A	1550.58	2015.52	1155.97	827.146	3024.36	1194.84	1877.52	2002.61	2268.86	1913.09	0.471997	0.368168	Not significant
DEACI_0376	fructose-bisphosphatase	78.7354	69.5592	122.807	73.7795	62.528	55.8269	71.4201	71.7174	62.9997	72.0995	0.0528272	0.868598	Not significant
DEACI_0377	transaldolase	140.5	135.021	203.532	85.5229	162.658	110.289	125.669	131.49	122.855	160.071	0.148975	0.690309	Not significant
DEACI_0378	fructose-bisphosphate aldolase	270.404	258.865	297.409	234.995	299.244	249.968	300.633	275.791	222.654	236.382	0.111194	0.713097	Not significant
DEACI_0379	Hypothetical protein	256.096	256.888	315.963	207.903	261.496	239.023	244.556	291.705	207.558	283.731	0.193844	0.459558	Not significant
DEACI_0380	Two component system, signal transduction response regulator	25.189	16.9364	20.5724	16.9682	39.5951	23.6205	19.4929	17.4936	19.1594	11.5997	-0.410255	0.379561	Not significant
DEACI_0381	Alanine racemase	25.2359	18.5947	45.7733	16.5426	19.6047	19.0232	14.6043	20.4304	14.7949	24.5493	-0.178627	0.662187	Not significant
DEACI_0382	FemABX peptidyl transferase family profile	45.0816	31.3071	61.5413	40.3523	41.8185	36.6144	27.7771	31.5648	26.1523	39.7344	-0.316252	0.225727	Not significant
DEACI_0383	CTP synthase (glutamine hydrolysing)	29.2794	31.0128	55.8313	15.2832	25.5252	20.4781	29.9527	29.8924	28.686	35.5201	0.341279	0.384593	Not significant
DEACI_0384	Hypothetical protein	4.82952	3.48675	14.5496	0.921252	0	3.84728	2.68652	0.895504	5.05874	5.30623	-0.0725623	0.949987	Not significant
DEACI_0385	DNA-directed RNA polymerase delta subunit	147.549	126.582	223.828	159.851	89.7372	116.78	120.743	129.153	137.192	119.242	0.0186279	0.960853	Not significant
DEACI_0386	Arginine-tRNA ligase	159.93	153.962	247.788	125.756	128.538	137.639	140.942	178.457	146.608	149.84	0.179356	0.508606	Not significant
DEACI_0387	Protein of unknown function DUF1934	82.4895	72.3006	125.483	91.5783	49.9008	62.996	62.3966	85.691	72.5102	68.6044	0.0480027	0.903054	Not significant
DEACI_0388	Reverse transcriptase (RNA-dependent DNA polymerase)	163.143	221.865	229.425	143.315	124.9	154.931	207.148	280.54	193.573	206.198	0.658069	0.00401561	Not significant
DEACI_0389	Spore germination YpeB	202.992	123.039	91.0929	377.216	90.8929	252.766	260.99	79.8244	95.073	56.2691	-0.549382	0.414071	Not significant
DEACI_0390	Spore cortex-lytic enzyme SleB	198.18	132.737	68.919	385.18	94.5705	244.049	275.863	91.4828	103.837	59.7649	-0.424168	0.553852	Not significant
DEACI_0391	Restriction endonuclease type II-like	117.548	104.735	97.5198	127.161	110.775	134.734	127.283	84.6877	104.2	102.77	-0.00984927	0.979771	Not significant
DEACI_0392	RNA polymerase sigma factor 54 interaction domain protein	67.125	70.9728	70.6202	68.0863	58.85	70.9435	72.7494	67.4309	68.2997	75.4112	0.25923	0.251036	Not significant
DEACI_0393	Diaminopimelate decarboxylase	37.7943	23.6487	53.6315	21.5017	48.7909	27.2531	19.2041	17.1988	26.8878	31.3042	-0.456693	0.270672	Not significant
DEACI_0394	Hypothetical protein	197.105	250.237	187.37	170.679	242.041	188.329	261.051	266.554	213.208	260.135	0.494688	0.0957098	Not significant
DEACI_0395	exo-alpha-sialidase	184.921	273.825	229.061	176.227	180.214	154.183	276.36	306.058	210.985	301.896	0.749339	0.000613136	Not significant
DEACI_0396	phosphatidylethanolamine N-methyltransferase	41.3765	30.5544	68.3006	22.7358	38.3197	36.1499	24.3307	32.8464	28.798	36.2426	-0.192267	0.623704	Not significant
DEACI_0397	Hypothetical protein	13.476	11.6356	20.3411	9.98172	14.1686	9.41275	13.7717	12.8327	10.356	9.58213	0.00534513	0.989997	Not significant
DEACI_0398	phosphatidylethanolamine N-methyltransferase	23.2132	20.8311	29.0991	23.173	21.0485	19.5323	18.599	20.8721	20.1794	23.674	0.0438684	0.893805	Not significant
DEACI_0399	Peptidase S1C	76.1222	40.3901	118.926	60.4264	65.0409	60.0961	43.0406	37.6393	37.4582	43.4222	-0.675277	0.00343195	Not significant
DEACI_0400	Beta-lactamase superfamily domain protein	75.2137	77.9486	135.279	37.5871	78.1029	49.8864	75.1031	74.8641	75.1585	86.6685	0.294318	0.474329	Not significant
DEACI_0401	TPR repeat region circular profile	31.9915	13.2936	70.9748	18.665	22.0601	16.2659	10.4962	15.5943	11.9796	15.1043	-0.922768	0.0333111	Not significant
DEACI_0402	Molybdopterin oxidoreductase Fe4S4 domain protein	74.9094	66.0901	109.94	49.3747	78.5474	61.7756	58.4832	75.5445	61.121	69.2117	0.0366645	0.921435	Not significant
DEACI_0403	cyclic pyranopterin phosphate synthase	88.2847	97.1954	143.043	68.2769	73.6565	68.1621	96.2416	111.651	84.376	96.5134	0.372702	0.166684	Not significant
DEACI_0404	six-cysteine peptide SCIFF	121.728	295.269	150.077	110.785	113.333	112.717	323.068	290.143	274.556	293.31	1.46334	4.1242e-15	Not significant
DEACI_0405	Aspartyl-phosphate phosphatase Spo0E-like	23.7131	16.8198	60.0361	10.4732	12.8014	11.5418	23.7545	10.1805	13.2364	20.1078	-0.159198	0.817079	Not significant
DEACI_0406	Na+/H+ antiporter, NhaC-like, C-terminal	37.9268	28.6692	35.5397	46.7259	24.8902	44.5515	29.301	27.1517	28.1555	30.0687	-0.221773	0.515219	Not significant
DEACI_0407	HicB_like antitoxin of bacterial toxin-antitoxin system	34.1159	29.8311	43.9497	34.8805	23.9033	33.73	34.7395	28.9032	27.1378	28.5439	0.0128924	0.9686	Not significant
DEACI_0408	HicA mRNA interferase family	30.0101	30.0511	23.1081	44.3826	21.9977	30.5519	35.0828	20.86	41.3202	22.9417	0.165672	0.750421	Not significant
DEACI_0410	Adenylosuccinate synthase	29.6961	18.4803	72.3671	13.8704	16.3667	16.1801	17.249	17.8515	17.9927	20.8282	-0.330326	0.532815	Not significant
DEACI_0411	DNA helicase DnaB, N-terminal/DNA primase DnaG, C-terminal	29.4561	36.8949	54.4797	16.6914	24.9081	21.7451	31.1095	41.4793	31.937	43.0536	0.572814	0.106282	Not significant
DEACI_0412	Ribosomal protein S5 domain 2-type fold, subgroup	68.1402	76.175	117.173	39.7981	62.7178	52.8726	65.7046	101.934	62.9762	74.0851	0.399716	0.27189	Not significant
DEACI_0413	Ribosomal protein L9, C-terminal domain	32.0335	22.1676	66.0882	26.2649	18.1196	17.6613	15.3618	27.2618	23.3973	22.6494	-0.225487	0.646802	Not significant
DEACI_0414	Protein of unknown function DUF2232	24.944	15.0353	60.2741	14.3645	12.8972	12.2402	11.2936	20.8419	12.5939	15.4117	-0.374854	0.492016	Not significant
DEACI_0415	dCTP diphosphatase	21.0486	15.1302	46.7782	15.331	10.3257	11.7596	12.1654	20.9852	13.2536	14.1166	-0.161152	0.774578	Not significant
DEACI_0416	Ribosomal protein S18 family signature	111.769	121.564	199.99	79.2516	81.4968	86.3389	114.718	154.073	109.134	108.33	0.374658	0.27153	Not significant
DEACI_0417	Nucleic acid-binding, OB-fold	121.572	130.231	235.823	106.764	69.4696	74.2314	108.197	187.688	99.4325	125.605	0.368593	0.391723	Not significant
DEACI_0418	30S ribosomal protein S6 [rpsF]	224.354	232.352	455.038	128.86	164.558	148.962	186.377	298.203	210.028	234.801	0.329309	0.438899	Not significant
DEACI_0419	Threonine-tRNA ligase	16.9871	10.9832	41.9598	11.4767	7.05822	7.45344	9.31132	13.0007	9.21562	12.4053	-0.272456	0.639573	Not significant
DEACI_0420	Protein of unknown function DUF951	18.4398	17.933	31.9681	15.8819	10.7911	15.1182	12.7137	14.5299	21.6193	22.8691	0.209431	0.650185	Not significant
DEACI_0421	Mechanosensitive ion channel	33.3852	40.312	50.8448	28.6833	24.6514	29.3615	34.5254	42.5848	41.2219	42.9159	0.500551	0.0398037	Not significant
DEACI_0422	Colicin V production, CvpA	77.3057	53.8835	81.1937	70.5094	83.2014	74.3181	62.2486	52.9439	52.4558	47.8855	-0.341201	0.19254	Not significant
DEACI_0424	Isoprenoid synthase domain protein	252.922	81.0235	289.023	237.57	212.735	272.36	79.0448	80.9243	73.3465	90.7783	-1.44013	1.29107e-15	Not significant
DEACI_0425	Nucleotidyltransferase domain protein	180.44	78.0989	192.214	180.734	168.697	180.116	71.5748	80.1517	67.7858	92.8834	-1.01854	3.7106e-06	Not significant
DEACI_0426	nucleotidyltransferase substrate binding protein, HI0074 family	99.7289	30.8749	98.5027	113.108	75.4185	111.887	32.4788	28.87	26.9872	35.1637	-1.4925	3.19508e-09	Not significant
DEACI_0427	(+)-delta-cadinene synthase	80.1048	30.8276	101.245	66.616	74.7504	77.8078	29.6444	30.7559	26.3154	36.5947	-1.1691	3.59377e-09	Not significant
DEACI_0428	Hypothetical protein	5296.4	422.099	5365.62	4332.56	6264.48	5222.94	284.283	378.065	358.908	667.138	-3.39652	1.23666e-26	Down
DEACI_0429	Protein of unknown function (DUF2889)	3340.86	293.663	3506.25	2959.64	3416.76	3480.81	205.574	253.268	234.326	481.486	-3.25754	2.92935e-26	Down
DEACI_0430	CBS domain protein	354.609	122.799	558.2	260.696	325.199	274.34	117.639	116.863	108.068	148.626	-1.28222	1.6314e-07	Not significant
DEACI_0431	Putative ABC transporter	177.175	93.5723	324.226	103.164	148.11	133.198	90.8158	103.436	70.2996	109.737	-0.647683	0.0569131	Not significant
DEACI_0432	Putative ABC transporter	213.205	102.285	391.503	124.857	188.859	147.6	99.8753	105.185	69.9892	134.092	-0.784933	0.0282799	Not significant
DEACI_0433	Branched-chain amino acid transport system / permease component	221.96	152.531	312.714	140.899	239.819	194.41	140.247	165.913	98.8457	205.118	-0.331737	0.3575	Not significant
DEACI_0434	Branched-chain amino acid transport system / permease component	308.844	190.085	580.572	172.972	244.701	237.132	169.224	206.237	138.754	246.123	-0.424329	0.269438	Not significant
DEACI_0435	Leu/Ile/Val-binding protein family signature	804.29	286.18	1639.67	427.753	626.014	523.722	256.669	308.942	222.304	356.807	-1.17067	0.0016318	Not significant
DEACI_0436	Inhibitor of apoptosis-promoting Bax1	418.549	524.406	338.801	463.489	415.195	456.713	560.173	501.823	554.515	481.113	0.472072	0.118136	Not significant
DEACI_0437	Translation protein, beta-barrel domain	380.504	232.061	320.735	489.132	242.515	469.636	302.08	205.365	224.433	196.364	-0.531751	0.143625	Not significant
DEACI_0438	Hypothetical protein	54.9744	27.9328	63.8489	67.3906	39.1355	49.5225	34.8623	27.8335	26.5458	22.4898	-0.768003	0.00515378	Not significant
DEACI_0439	putative sporulation protein YyaC	341.419	144.999	326.544	317.695	376.039	345.398	137.731	143.954	141.802	156.508	-1.05707	1.03566e-05	Not significant
DEACI_0440	Protein of unknown function DUF4446	242.762	144.164	321.13	212.414	205.223	232.279	131.064	164.453	127.449	153.691	-0.538206	0.00684275	Not significant
DEACI_0441	Protein of unknown function (DUF554)	92.2163	42.5785	114.254	94.4996	77.2424	82.8694	42.4897	43.9734	38.4259	45.4249	-0.908705	8.63634e-07	Not significant
DEACI_0442	ParB-like nuclease domain protein	60.7517	33.1162	99.7158	64.812	32.7586	45.7203	30.195	36.7787	30.9632	34.5279	-0.611246	0.0539996	Not significant
DEACI_0443	P-loop containing nucleoside triphosphate hydrolase	47.5333	37.285	68.6006	47.3973	34.3295	39.8057	35.7921	42.7726	31.3426	39.2327	-0.127096	0.659612	Not significant
DEACI_0444	Ribosomal RNA small subunit methyltransferase G [rsmG]	16.1305	12.3178	22.4063	9.67314	19.4582	12.9846	11.6864	11.6863	14.0922	11.8064	-0.173336	0.663929	Not significant
DEACI_0445	tRNA uridine 5-carboxymethylaminomethyl modification enzyme GidA	5.16733	6.58818	9.14023	4.47052	3.25955	3.79903	7.12475	7.93321	4.60792	6.68685	0.586208	0.0882646	Not significant
DEACI_0446	tRNA modification GTPase MnmE domain 2	3.00775	3.91339	5.61328	2.56181	1.90418	1.95175	4.2401	5.11503	3.04158	3.25685	0.615953	0.119709	Not significant
DEACI_0447	Jag N-terminus	15.9581	16.8721	25.8598	15.0181	11.3582	11.5963	20.9853	13.8381	15.0944	17.5706	0.308406	0.352202	Not significant
DEACI_0448	Membrane insertase OXA1/ALB3/YidC	152.839	150.448	243.472	113.796	133.217	120.872	145.811	138.269	149.177	168.534	0.210331	0.45648	Not significant
DEACI_0449	Haemolytic domain protein	184.259	163.699	301.113	159.577	134.832	141.513	153.248	171.002	162.131	168.415	0.0730706	0.822393	Not significant
DEACI_0450	ribonuclease P	246.362	342.902	220.541	289.467	228.505	246.934	337.088	351.226	319.956	363.337	0.630466	0.0157178	Not significant
DEACI_0451	Chromosomal replication initiator, DnaA C-terminal	52.1067	86.005	61.8454	45.1045	51.0777	50.3993	78.8762	114.839	62.1503	88.1542	0.897461	0.000617257	Not significant
DEACI_0452	DNA-directed DNA polymerase	51.5588	77.8346	70.9735	37.2096	53.2924	44.7598	69.8932	99.3354	57.8142	84.2958	0.786031	0.00492242	Not significant
DEACI_0453	DNA-binding, RecF, conserved site	74.5651	65.3147	73.9858	59.7337	83.0466	81.4942	78.5473	65.0106	56.4886	61.2122	-0.0249379	0.946338	Not significant
DEACI_0454	Hypothetical protein	89.8376	51.2296	105.069	75.5097	80.4604	98.3117	60.4467	48.3572	55.7494	40.3653	-0.603513	0.0195286	Not significant
DEACI_0455	Transcription regulator HTH, LysR	192.967	75.4322	226.973	219.314	132.922	192.657	69.4891	76.7621	87.726	67.7515	-1.13293	3.49294e-06	Not significant
DEACI_0456	FAD-dependent pyridine nucleotide reductase signature	487.076	190.05	658.056	396.164	441.891	452.192	13.4326	14.8142	634.243	97.7105	-0.79796		Not significant
DEACI_0457	Methyl-viologen-reducing hydrogenase, delta subunit	258.805	84.0223	465.618	195.669	168.054	205.879	5.0604	7.50333	278.893	44.6327	-0.94576		Not significant
DEACI_0458	4Fe-4S ferredoxin-type, iron-sulphur binding domain protein	451.062	180.826	811.263	312.99	327.983	352.011	78.7404	103.063	412.603	128.897	-0.956439	0.0849243	Not significant
DEACI_0459	Electron transfer flavoprotein, alpha/beta-subunit, N-terminal	549.879	232.696	1276.98	260.693	296.398	365.447	149.071	194.553	382.683	204.475	-0.846855	0.096238	Not significant
DEACI_0460	Electron transfer flavoprotein, alpha/beta-subunit, N-terminal	108.469	32.8535	266.971	63.3151	43.7809	59.8077	17.1937	32.8243	52.7423	28.6537	-1.27307	0.0153042	Not significant
DEACI_0461	Nitrate reductase gamma subunit	617.372	309.754	1134.64	463.878	426.318	444.654	193.149	281.581	495.633	268.654	-0.684152	0.100319	Not significant
DEACI_0462	inorganic diphosphatase	1254.44	633.644	1874.8	1004.05	994.639	1144.29	469.977	577.5	874.36	612.739	-0.730317	0.0139968	Not significant
DEACI_0463	sulfate adenylyltransferase	3006.36	2449.46	4029.7	2395.35	2972.75	2627.64	98.6111	117.162	8173.34	1408.74	-0.0224104		Not significant
DEACI_0464	adenylyl-sulfate reductase	3154.67	2672.06	4346.82	2477.45	2990.45	2803.96	83.3369	87.5035	9065.21	1452.18	0.0212226		Not significant
DEACI_0465	adenylyl-sulfate reductase	2751.42	2359.01	3978.32	1987.22	2623.78	2416.36	84.2288	100.245	7942.85	1308.72	0.0412422		Not significant
DEACI_0466	Chromate transporter	127.085	74.7327	126.31	99.3365	170.201	112.491	5.2445	4.16473	261.035	28.4861	-0.386077		Not significant
DEACI_0467	Chromate transporter	100.462	56.2237	91.6382	63.5816	162.263	84.3638	2.49357	5.69956	195.77	20.9318	-0.446889		Not significant
DEACI_0468	Universal stress protein signature	630.691	744.798	544.382	620.355	641.581	716.444	906.83	671.058	799.914	601.389	0.392856	0.218256	Not significant
DEACI_0469	Control of competence regulator ComK, YlbF/YmcA	440.031	170.722	428.578	403.933	531.046	396.565	84.0398	77.1511	414.484	107.213	-1.08792	0.0562881	Not significant
DEACI_0470	4Fe-4S ferredoxin-type, iron-sulphur binding domain protein	217.273	90.9645	374.901	252.12	108.908	133.162	85.6478	91.4216	106.007	80.7814	-0.96084	0.00774564	Not significant
DEACI_0471	Cysteine-rich domain protein	204.252	187.203	392.028	176.196	116.348	132.434	188.001	230.541	151.718	178.552	0.149724	0.727158	Not significant
DEACI_0472	Universal stress protein signature	179.635	259.668	217.165	179.427	152.905	169.042	272.938	298.112	213.101	254.52	0.720207	0.000312171	Not significant
DEACI_0473	DNA topoisomerase (ATP-hydrolysing)	134.259	132.513	163.835	93.7957	155.936	123.472	114.482	156.415	107.612	151.546	0.164227	0.63376	Not significant
DEACI_0474	DNA gyrase, A subunit	197.731	176.833	270.16	146.652	195.532	178.579	136.78	224.117	134.71	211.726	0.0445013	0.90859	Not significant
DEACI_0475	pyridoxal 5'-phosphate synthase (glutamine hydrolysing)	148.054	161.853	229.637	152.672	86.0776	123.83	126.33	248.944	99.5678	172.569	0.356138	0.384744	Not significant
DEACI_0476	glutaminase/pyridoxal 5'-phosphate synthase (glutamine hydrolysing)	98.0408	83.3259	187.052	84.2572	54.0358	66.8178	66.3933	128.081	53.2985	85.5307	0.0407044	0.94165	Not significant
DEACI_0477	Serine-tRNA ligase	119.919	151.911	207.362	86.8422	90.9508	94.5227	116.042	235.14	94.6331	161.828	0.575704	0.13816	Not significant
DEACI_0479	Hypothetical protein	594.555	729.366	846.785	328.636	709.781	493.02	674.439	864.934	628.828	749.264	0.490941	0.154194	Not significant
DEACI_0482	tRNA-specific adenosine deaminase [tadA]	341.243	382.61	456.993	222.807	407.936	277.236	398.975	463.45	318.657	349.357	0.355683	0.283398	Not significant
DEACI_0484	Antitoxin Phd_YefM, type II toxin-antitoxin system	102.92	107.481	90.24	149.056	54.1112	118.271	113.739	106.857	108.45	100.878	0.232572	0.587846	Not significant
DEACI_0485	ParE toxin of type II toxin-antitoxin system, parDE	78.7661	62.219	59.5676	125.507	46.1416	83.848	72.378	55.3105	72.1828	49.0046	-0.168949	0.734562	Not significant
DEACI_0486	Hypothetical protein	11.5399	8.01602	13.2126	14.7898	7.39542	10.762	4.35652	8.71301	11.2503	7.74423	-0.29703	0.558577	Not significant
DEACI_0487	Protein of unknown function DUF1003	49.8112	46.0821	61.2689	47.6112	39.17	51.1947	52.2141	42.7205	50.9155	38.4783	0.0934173	0.755474	Not significant
DEACI_0489	DNA-directed DNA polymerase	69.2759	81.542	68.6795	64.3392	76.311	67.7741	82.8619	96.2051	63.4586	83.6423	0.393291	0.160408	Not significant
DEACI_0490	Hypothetical protein	17.7306	33.9668	13.517	11.7682	18.8305	26.8068	35.3581	58.2366	17.624	24.6483	1.03353	0.0438701	Not significant
DEACI_0491	YbaB/EbfC DNA-binding family	95.0913	121.199	98.2675	99.4952	89.7572	92.8453	107.841	151.491	89.1004	136.365	0.514902	0.0690624	Not significant
DEACI_0492	Toprim domain protein	57.2457	88.0314	84.0512	40.6647	52.0677	52.1992	86.0226	107.892	60.1384	98.072	0.823328	0.00306323	Not significant
DEACI_0493	SigmaK-factor processing regulatory BofA	73.6019	38.9889	83.8055	60.8676	84.5572	65.1774	31.4797	35.2723	34.8926	54.3108	-0.723425	0.0181087	Not significant
DEACI_0494	Regulator of K+ conductance, C-terminal	7.14975	8.42451	11.2916	5.33121	6.41028	5.56597	7.77333	10.6657	6.27311	8.98588	0.454718	0.154289	Not significant
DEACI_0495	Bacillus/Clostridium Ger spore germination protein	24.0789	9.36836	20.0867	31.2699	13.8292	31.13	10.0092	10.439	7.92881	9.0964	-1.16086	0.000850016	Not significant
DEACI_0496	Spore germination GerAB	22.6269	9.88765	19.1862	29.4294	11.9275	29.9644	8.50239	11.6022	8.86273	10.5833	-0.98946	0.00797768	Not significant
DEACI_0497	germination protein, Ger(x)C family	20.8118	7.17982	14.1563	27.2165	8.69522	33.1792	6.65359	10.1388	4.73025	7.19666	-1.3098	0.00503495	Not significant
DEACI_0498	Anti-sigma-G factor Gin	198.794	30.4471	186.567	314.12	119.876	174.611	44.2124	26.2511	22.6714	28.6537	-2.4549	1.97805e-11	Down
DEACI_0499	Pyridoxal phosphate-dependent transferase, major region, subdomain 1	333.738	358.254	426.927	275.768	320.335	311.922	356.256	481.187	280.9	314.672	0.298382	0.296881	Not significant
DEACI_0500	DNA polymerase III, delta subunit	256.744	339.849	306.762	203.858	272.323	244.033	298.286	444.952	258.122	358.035	0.582252	0.036573	Not significant
DEACI_0501	PSP1 C-terminal domain protein	167.416	236.1	195.905	154.503	157.951	161.307	212.909	283.812	186.438	261.24	0.676197	0.00295292	Not significant
DEACI_0502	Protein of unknown function (DUF972)	336.099	390.682	409.626	292.745	335.723	306.302	363.3	440.484	317.2	441.744	0.40331	0.0839134	Not significant
DEACI_0503	trimethylsulfonium-tetrahydrofolate N-methyltransferase	92.9578	77.9041	149.688	55.1562	91.4063	75.5804	77.6491	96.4833	67.4188	70.0651	-0.0196923	0.962283	Not significant
DEACI_0504	transcriptional regulator, AbrB family	486.495	1044.2	578.02	301.661	670.686	395.615	1063.52	1325.19	750.324	1037.76	1.24125	0.000279253	Not significant
DEACI_0505	Methionine-tRNA ligase	26.8016	12.9292	59.9524	15.8351	14.5936	16.8251	10.3526	14.8023	13.5578	13.004	-0.703493	0.103074	Not significant
DEACI_0506	Uncharacterised hydrolase TatD-type	57.6952	26.0054	105.161	38.6712	50.8523	36.0961	21.9071	29.1263	29.6326	23.3556	-0.861841	0.0117096	Not significant
DEACI_0507	RlpA-like protein, double-psi beta-barrel domain	1447.18	651.903	1568	1463.18	1091.56	1665.98	1033.76	433.371	703.211	437.265	-0.934462	0.00900754	Not significant
DEACI_0508	RlpA-like protein, double-psi beta-barrel domain	1374.09	571.76	1931.08	1379.7	858.635	1326.93	791.527	463.124	538.626	493.765	-1.02354	0.000205555	Not significant
DEACI_0509	N-acetylmuramoyl-L-alanine amidase	147.806	49.8317	165.536	201.766	67.1673	156.756	82.8212	35.6103	48.6583	32.237	-1.31514	0.00167484	Not significant
DEACI_0510	Glycoside hydrolase superfamily	659.231	579.751	449.479	949.231	454.574	783.639	1323.87	222.553	580.308	192.271	-0.037662	0.962283	Not significant
DEACI_0511	ribonuclease M5	59.6801	91.4585	74.6146	60.8547	45.433	57.818	115.571	76.1854	91.1801	82.8974	0.809871	0.000546999	Not significant
DEACI_0512	Ribosomal RNA small subunit methyltransferase A [rsmA]	63.0843	84.0418	98.6427	44.6502	48.5508	60.4936	85.2996	73.508	93.74	83.6196	0.645619	0.0113409	Not significant
DEACI_0513	Integral membrane protein TerC	30.6788	37.9466	50.5877	18.5668	26.0378	27.5228	39.8156	27.8295	42.9159	41.2253	0.540454	0.0969483	Not significant
DEACI_0514	methylenetetrahydrofolate reductase [NAD(P)H]	637.998	350.266	947.598	624.63	434.78	544.984	324.374	382.563	284.975	409.154	-0.62884	0.00940324	Not significant
DEACI_0515	Glycosyl transferase family 2	22.489	84.1165	27.5081	29.1089	11.4177	21.9212	77.3486	64.1284	110.242	84.747	2.0651	1.93979e-10	Up
DEACI_0516	yabg protease sporulation-specific peptidase u57 bh0058 ortholog spore family b.subtilis	29.0158	147.961	44.8064	33.6405	12.4229	25.1935	118.554	156.915	148.172	168.202	2.53046	1.57632e-15	Up
DEACI_0517	Hypothetical protein	14.0019	143.563	9.78406	16.6626	15.5101	14.0509	90.0179	169.912	120.53	193.793	3.38542	7.11249e-22	Up
DEACI_0518	L,D-transpeptidase catalytic domain protein	69.3033	271.977	56.8592	79.5374	57.4705	83.3463	311.256	158.623	407.283	210.747	2.07184	2.91982e-08	Up
DEACI_0519	Peptidase family S51	29.1067	7.88338	23.2793	50.9276	11.6148	30.6053	10.2631	5.55414	10.2312	5.48509	-1.61832	0.000634361	Not significant
DEACI_0520	tetrahydrofolate synthase	49.1242	8.03958	75.8161	55.5383	24.1572	40.9853	10.0882	6.79852	8.37716	6.89449	-2.31027	6.14958e-14	Down
DEACI_0521	sedoheptulokinase/4-(cytidine 5'-diphospho)-2-C-methyl-D-erythritol kinase	41.5182	26.3236	61.4051	39.9334	26.9287	37.8054	22.2597	34.1022	19.9105	29.0218	-0.42174	0.169457	Not significant
DEACI_0522	GntR bacterial regulatory protein HTH signature	45.8331	21.8262	70.1416	43.1146	25.063	45.0131	21.8659	20.4642	20.4738	24.501	-0.817687	0.00311451	Not significant
DEACI_0523	Phosphoribosyl transferase domain protein	38.3704	13.9508	62.8286	29.4128	23.8345	37.4056	12.1188	11.5304	17.281	14.8729	-1.1775	8.50069e-05	Not significant
DEACI_0524	Putative septation protein SpoVG [spoVG]	2152.58	481.4	1554.92	2257.96	2678.36	2119.08	435.027	376.238	553.996	560.338	-1.97044	1.78466e-09	Not significant
DEACI_0525	glycerol-3-phosphate 1-O-acyltransferase/UDP-N-acetylglucosamine diphosphorylase/glucosamine-1-phosphate N-acetyltransferase	204.618	159.737	293.735	210.825	109.211	204.702	172.34	110.49	187.043	169.075	-0.119394	0.759815	Not significant
DEACI_0526	ribose-phosphate diphosphokinase	2686.51	2029.8	2489.92	3366.57	1406.03	3483.5	2508.42	1371.15	2373.71	1865.93	-0.213235	0.637182	Not significant
DEACI_0527	PRC-barrel-like	6511.6	5179.38	5875.08	8277.07	3341.77	8552.5	6850.06	3296.07	6039.96	4531.44	-0.143338	0.774213	Not significant
DEACI_0528	Hypothetical protein	125.19	149.679	167.836	117.682	81.2064	134.034	145.592	151.831	145.188	156.106	0.467912	0.0671764	Not significant
DEACI_0529	aminoacyl-tRNA hydrolase	33.7167	106.053	39.4005	32.633	33.9477	28.8854	74.4755	76.8888	103.787	169.062	1.79194	2.57291e-08	Not significant
DEACI_0530	Superfamilies 1 and 2 helicase C-terminal domain protein	55.7565	45.1757	89.8719	35.8351	49.8409	47.478	37.7843	37.6203	53.5761	51.7223	-0.0595409	0.881713	Not significant
DEACI_0531	PPIC-type PPIASE domain protein	447.011	373.409	451.144	381.808	495.237	459.856	382.58	337.903	418.029	355.125	-0.0856108	0.794318	Not significant
DEACI_0532	stage V sporulation protein T	1274.67	246.849	899.721	2030.3	866.69	1301.96	331.642	227.21	233.456	195.089	-2.14435	6.76742e-09	Down
DEACI_0533	MazG nucleotide pyrophosphohydrolase domain protein	86.728	30.6761	57.8166	133.612	61.7537	93.7301	46.5076	27.3496	23.9905	24.8567	-1.30927	0.00118685	Not significant
DEACI_0534	Bacterial DNA-binding protein	763.013	806.907	659.665	852.919	719.37	820.097	851.159	831.183	751.082	794.205	0.236616	0.428625	Not significant
DEACI_0535	S4 RNA-binding domain protein	1211.23	1097.64	1351.92	1114.7	1282.32	1095.99	1088.63	1088.63	1034.63	1178.65	0.0374239	0.894321	Not significant
DEACI_0536	sporulation protein YabP	142.147	46.5646	81.4776	248.088	74.0412	164.98	67.9531	46.1448	44.3809	27.7797	-1.38963	0.00378997	Not significant
DEACI_0537	Spore cortex biosynthesis protein, YabQ-like	222.738	60.2301	258.4	305.974	100.508	226.071	84.8594	54.7008	57.4039	43.9561	-1.62912	8.1424e-06	Not significant
DEACI_0538	RNA polymerase sigma factor, region 3/4	159.6	95.0124	84.8663	259.863	129.311	164.361	89.7774	102.836	86.2822	101.154	-0.595782	0.182106	Not significant
DEACI_0539	Septum formation initiator	285.165	131.362	283.931	387.651	171.355	297.722	128.689	145.6	117.287	133.874	-0.915853	0.00275664	Not significant
DEACI_0540	S1 domain protein	1242.72	1780.03	819.504	1203.53	1605.58	1342.28	1796.53	1521.99	1952.04	1849.55	0.630699	0.0892506	Not significant
DEACI_0541	phosphoprotein phosphatase	183.532	117.333	221.638	151.122	195.245	166.123	114.753	105.364	122.505	126.71	-0.449463	0.0495431	Not significant
DEACI_0542	tRNA(Ile)-lysidine synthase [tilS]	38.8184	20.5077	54.8827	23.718	48.2032	28.4698	19.5383	19.2126	23.5987	19.6813	-0.694411	0.0382355	Not significant
DEACI_0543	Peptidase family M41	141.807	164.814	169.349	129.792	135.417	132.67	145.292	208.154	141.018	164.791	0.404805	0.095242	Not significant
DEACI_0544	nucleoside-diphosphate kinase	124.552	163.343	118.724	116.962	146.179	116.342	143.783	213.416	131.47	164.705	0.540743	0.0829967	Not significant
DEACI_0545	Bacterial protein of unknown function (DUF881)	47.8841	50.7091	60.5163	43.7048	49.3153	38	55.1875	58.739	42.7727	46.1372	0.273972	0.31104	Not significant
DEACI_0546	Bacterial protein of unknown function (DUF881)	63.759	93.0997	72.2255	58.2514	60.339	64.2199	81.2844	111.18	75.7144	104.22	0.722759	0.00215686	Not significant
DEACI_0547	formate-tetrahydrofolate ligase	2034.26	1507.17	3060.67	1205.41	2109.61	1761.36	1661.45	1681.98	989.199	1696.06	-0.213514	0.564784	Not significant
DEACI_0548	HD/PDEase domain protein	111.011	79.3434	177.414	98.2592	88.1509	80.2193	78.4931	117.139	56.8806	64.8613	-0.242371	0.52319	Not significant
DEACI_0549	dihydropteroate synthase	91.4932	38.8496	210.376	60.516	42.1593	52.9214	35.8203	52.6158	28.5217	38.4407	-0.872404	0.0536399	Not significant
DEACI_0550	dihydroneopterin aldolase	32.8202	12.2464	87.8186	21.285	9.25715	12.92	12.2698	17.8031	6.79533	12.1172	-0.98082	0.101652	Not significant
DEACI_0551	2-amino-4-hydroxy-6-hydroxymethyldihydropteridine diphosphokinase	100.128	58.8115	152.353	76.4697	92.953	78.7344	51.3348	70.0204	60.1526	53.7383	-0.529064	0.0534518	Not significant
DEACI_0552	6-phosphogluconate dehydrogenase C-terminal domain-like	7.34482	5.60537	14.5292	5.21828	3.69943	5.93234	4.95973	8.11589	4.00252	5.34334	-0.108814	0.837867	Not significant
DEACI_0553	Pantoate-beta-alanine ligase	14.6693	12.04	26.7955	12.2066	8.61429	11.0609	11.7535	15.2236	9.57548	11.6074	-0.0218603	0.962283	Not significant
DEACI_0554	quinolinate synthetase complex, A subunit	167.249	165.897	295.234	106.021	136.05	131.689	149.128	234.298	119.843	160.317	0.237496	0.548462	Not significant
DEACI_0555	L-aspartate oxidase	17.3232	12.7863	30.7813	14.5879	13.2312	10.6923	9.83932	19.7943	9.10808	12.4034	-0.177073	0.701313	Not significant
DEACI_0556	nicotinate phosphoribosyltransferase/nicotinate-nucleotide diphosphorylase (carboxylating)	22.8624	16.8093	36.911	22.2584	15.5486	16.7318	14.0637	27.4781	10.7383	14.9572	-0.197875	0.661988	Not significant
DEACI_0557	Hypothetical protein	34.8504	23.1427	65.6053	25.125	24.4333	24.2378	22.9575	32.1404	17.5019	19.9707	-0.312402	0.435172	Not significant
DEACI_0558	pantothenate kinase	57.7737	39.2339	103.687	39.2644	47.9465	40.1974	35.0792	54.4713	30.3026	37.0826	-0.294061	0.447837	Not significant
DEACI_0559	Dihydrouridine synthase (Dus)	19.4729	12.6651	39.632	10.5803	13.7655	13.9139	11.5702	17.4046	10.4544	11.231	-0.322381	0.472044	Not significant
DEACI_0560	transcription elongation factor GreA	411.67	556.693	640.997	285.811	368.326	351.548	487.475	577.206	488.843	673.249	0.655975	0.0116829	Not significant
DEACI_0561	Hypothetical protein	73.9699	40.6742	179.216	31.2142	38.0936	47.3554	39.3496	48.3572	39.4072	35.583	-0.498743	0.338708	Not significant
DEACI_0562	Lysine-tRNA ligase	77.1537	77.7895	159.579	40.7668	53.135	55.1339	67.4191	114.697	60.2652	68.7765	0.296028	0.527705	Not significant
DEACI_0567	Hypothetical protein	114.587	65.4224	281.997	64.0689	67.1638	45.1181	145.805	27.3536	41.981	46.5501	-0.447726	0.510886	Not significant
DEACI_0569	Universal stress protein signature	558.63	173.963	823.713	897.381	186.492	326.933	7.05211	18.1339	550.99	119.674	-0.98907	0.371981	Not significant
DEACI_0570	Transmembrane protein TauE-like	292.836	53.0971	597.183	361.434	66.3674	146.361	12.8317	6.1507	167.224	26.1821	-1.59921	0.101127	Not significant
DEACI_0571	membrane af1562 transmembrane	332.762	81.1582	587.7	470.323	92.8103	180.215	33.1809	9.61488	226.54	55.2965	-1.37986	0.133582	Not significant
DEACI_0572	Hypothetical protein	711.141	260.695	831.379	1190.53	305.822	516.836	35.5569	18.1735	840.942	148.106	-0.878749	0.419362	Not significant
DEACI_0573	Glycoside hydrolase superfamily	76.9877	327.48	70.1165	78.767	63.8471	95.2201	711.556	83.339	365.406	149.619	2.09398	0.00012411	Up
DEACI_0574	Hypothetical protein	52.5285	63.6169	44.8017	79.7839	30.977	54.5515	89.7196	48.0531	70.4406	46.2543	0.432215	0.333991	Not significant
DEACI_0575	Hypothetical protein	140.594	39.9751	87.2974	149.243	176.948	148.89	59.6407	32.7754	39.8918	27.5924	-1.62482	4.99043e-05	Not significant
DEACI_0576	Glycosyltransferase like family 2	387.67	247.835	450.331	323.613	423.473	353.261	234.543	280.282	226.312	250.204	-0.455806	0.0548697	Not significant
DEACI_0577	Arginine decarboxylase	133.342	111.632	225.718	83.8881	118.752	105.008	115.046	121.578	90.4623	119.442	-0.0136668	0.972007	Not significant
DEACI_0578	spermidine synthase	66.0965	64.3471	102.992	51.0047	59.1384	51.2507	62.3816	80.6535	48.8395	65.5138	0.186187	0.564595	Not significant
DEACI_0579	agmatinase	85.9007	88.2752	133.556	54.9332	85.5056	69.6079	82.4235	105.134	71.3439	94.1993	0.260456	0.427707	Not significant
DEACI_0587	FecCD transport family	218.464	71.9133	343.56	199.533	151.647	179.114	56.9442	92.9483	45.8934	91.8672	-1.33856	1.5897e-05	Not significant
DEACI_0588	ABC transporter periplasmic binding domain protein	310.179	130.151	523.596	230.546	217.036	269.537	105.404	161.191	83.2385	170.772	-0.982587	0.00269515	Not significant
DEACI_0589	tRNA-Thr(GGU) m(6)t(6)A37 methyltransferase TsaA	247.56	83.1713	534.454	152.697	129.721	173.368	59.9989	112.274	48.8711	111.541	-1.21594	0.00555307	Not significant
DEACI_0590	Putative heavy-metal chelation domain protein	255.519	86.0729	497.664	182.93	144.5	196.984	64.0957	119.941	48.4479	111.807	-1.2445	0.00197645	Not significant
DEACI_0591	Putative ABC transporter	250.122	87.6594	370.914	221.893	174.101	233.581	66.0516	114.566	52.626	117.394	-1.25743	0.000103126	Not significant
DEACI_0592	biotin synthase	205.425	76.46	391.092	160.021	111.884	158.7	52.1185	108.177	44.3724	101.172	-1.1084	0.00676852	Not significant
DEACI_0593	ABC transporter periplasmic binding domain protein	333.229	172.272	577.399	244.369	219.628	291.521	112.514	239.366	91.168	246.041	-0.675583	0.111849	Not significant
DEACI_0594	molybdate-transporting ATPase	322.964	193.829	495.877	263.722	230.919	301.339	139.57	247.03	106.782	281.934	-0.494626	0.205177	Not significant
DEACI_0595	Putative heavy-metal chelation domain protein	406.735	207.704	679.5	295.654	305.813	345.973	152.28	252.008	126.275	300.255	-0.708536	0.052348	Not significant
DEACI_0596	Putative ABC transporter	144.589	115.976	207.042	111.235	139.963	120.117	103.419	126.1	84.4957	149.889	-0.106594	0.756125	Not significant
DEACI_0597	EamA domain protein	254.166	399.551	292.791	215.63	267.174	241.07	491.882	327.256	438.703	340.365	0.827706	0.00119617	Not significant
DEACI_0598	Natural resistance-associated macrophage protein	91.283	251.444	89.7472	69.2847	109.858	96.2419	394.326	95.9964	335.49	179.963	1.55475	0.000496744	Not significant
DEACI_0599	Iron dependent repressor	69.8504	179.091	43.7081	65.6533	87.3632	82.6772	259.441	68.4238	259.633	128.866	1.4132	0.00372792	Not significant
DEACI_0600	YtxC-like family	304.73	273.383	298.118	340.562	225.978	354.263	140.686	311.635	202.202	439.01	0.0162616	0.975346	Not significant
DEACI_0601	Threonine-tRNA ligase	44.2387	91.127	70.3793	26.0179	44.9121	35.6455	81.1704	168.188	42.3926	72.7571	1.21539	0.00583227	Not significant
DEACI_0602	Translation initiation factor IF-3, N-terminal domain protein	397.878	580.655	598.426	280.762	378.16	334.163	543.615	672.907	494.449	611.649	0.758266	0.00228321	Not significant
DEACI_0603	ribosomal protein bL35	560.739	798.403	672.455	440.191	540.627	589.683	907.067	822.072	778.521	685.951	0.697437	0.00174307	Not significant
DEACI_0604	50S ribosomal protein L20 [rplT]	450.701	936.752	723.114	291.023	409.229	379.438	889.507	1020.07	830.574	1006.86	1.27179	4.97025e-07	Not significant
DEACI_0605	50S ribosomal protein L30e-like	208.311	438.105	331.336	118.571	211.772	171.565	422.127	484.42	379.683	466.19	1.27774	8.48355e-06	Not significant
DEACI_0606	Hypothetical protein	3926.23	3928.75	2844.07	3726.37	5185.09	3949.37	4286.72	3456.7	4084.57	3887.01	0.13106	0.75772	Not significant
DEACI_0607	Phenylalanine-tRNA ligase	38.94	37.1379	68.0108	35.3825	26.1964	26.1704	31.7697	44.3274	30.2516	42.2031	0.18232	0.628478	Not significant
DEACI_0608	Phenylalanine-tRNA ligase	35.8469	28.985	77.6025	22.5358	21.5279	21.7216	25.2299	33.4396	23.8511	33.4194	-0.00198355	0.99635	Not significant
DEACI_0609	Cell division protein ZapA	79.8551	71.4762	107.222	63.5989	86.274	62.3259	70.1656	83.0606	68.2548	64.4239	0.0446361	0.900109	Not significant
DEACI_0610	Alkaline-phosphatase-like, core domain protein	15.8257	10.1082	24.2461	14.7645	13.9391	10.3531	8.13989	11.2459	8.98906	12.058	-0.414252	0.198136	Not significant
DEACI_0611	Peptidase U32	12.1283	8.26173	22.933	11.6116	6.679	7.28958	7.41406	9.62718	7.26316	8.74253	-0.271321	0.510454	Not significant
DEACI_0612	Endonuclease MutS2	16.4995	16.9573	26.6975	14.3575	12.9772	11.9655	16.2415	14.0379	17.1577	20.3921	0.274333	0.364327	Not significant
DEACI_0613	Tyrosine-tRNA ligase	74.0881	97.8867	88.5768	75.765	64.4761	67.5346	77.7469	106.302	100.87	106.628	0.593562	0.00837533	Not significant
DEACI_0614	RNA polymerase sigma factor 54 interaction domain protein	10.8266	9.20556	17.5392	10.6512	7.05247	8.06347	7.60567	11.7765	7.60297	9.83712	0.00784665	0.983185	Not significant
DEACI_0615	Amino acid permease, conserved site	2.98982	3.08959	3.98001	2.63894	2.51073	2.82961	3.81312	1.73323	2.90936	3.90265	0.24559	0.547262	Not significant
DEACI_0616	Glutamate/leucine/phenylalanine/valine dehydrogenase signature	24.0154	27.6101	26.2131	17.9	32.7857	19.1626	27.9104	20.2261	31.0771	31.2268	0.363069	0.330955	Not significant
DEACI_0617	acetate kinase/butyrate kinase	25.0629	25.9798	34.0259	21.0356	26.5932	18.5968	26.2193	23.4159	27.4137	26.8704	0.255114	0.366155	Not significant
DEACI_0618	phosphate acetyltransferase	18.8924	14.6611	34.4684	15.9406	11.5337	13.6268	9.87946	16.639	15.6938	16.4322	-0.0922287	0.838523	Not significant
DEACI_0619	P-loop containing nucleoside triphosphate hydrolase	12.444	15.0014	24.2085	7.66419	8.73778	9.16557	16.5255	17.2027	11.6964	14.581	0.523667	0.164139	Not significant
DEACI_0620	4Fe-4S ferredoxin-type, iron-sulphur binding domain protein	10.8762	14.5565	17.2267	9.28622	7.29681	9.69514	10.3162	18.4832	14.5692	14.8575	0.63417	0.103175	Not significant
DEACI_0621	pyruvate flavodoxin/ferredoxin oxidoreductase	18.4612	21.5034	37.0769	12.3903	10.7607	13.6168	20.647	26.5331	16.2968	22.5366	0.490067	0.211074	Not significant
DEACI_0622	Thiamin diphosphate-binding fold	15.3052	20.3563	26.3278	11.4498	12.4509	10.9922	21.1084	20.7245	16.7248	22.8673	0.641378	0.0311849	Not significant
DEACI_0623	Pyruvate-flavodoxin oxidoreductase, central domain protein	35.3895	47.0355	57.3072	21.4224	30.0252	32.8031	47.6632	52.9076	38.2155	49.3556	0.635691	0.0292909	Not significant
DEACI_0626	Hypothetical protein	109.556	58.1476	287.288	56.2801	55.8317	38.8225	129.197	23.4459	32.9147	47.0325	-0.523044	0.455555	Not significant
DEACI_0628	Cytochrome C'	239.702	168.738	87.1988	438.641	146.967	286.003	419.461	56.8265	166.828	31.8374	-0.321326	0.760793	Not significant
DEACI_0629	Cytochrome c family profile	36.1923	25.5234	20.7501	59.5647	20.3858	44.0688	39.172	22.2307	22.9014	17.7894	-0.346218	0.523246	Not significant
DEACI_0630	Rieske 2Fe-2S subunit signature	43.6219	22.1655	31.015	69.626	22.6609	51.1855	30.4361	22.2263	21.1686	14.8311	-0.783492	0.0874246	Not significant
DEACI_0631	exonuclease SbcCD, D subunit	22.0304	23.5423	28.0347	19.1428	20.7118	20.2325	25.2699	25.1932	19.9603	23.7457	0.291815	0.192716	Not significant
DEACI_0632	Putative exonuclease SbcCD, C subunit	14.2506	14.3761	23.7043	12.3578	9.44649	11.4939	14.3667	16.0522	10.4929	16.5924	0.252337	0.433496	Not significant
DEACI_0633	Hypothetical protein	67.7392	83.2057	76.7298	57.1661	70.0878	66.973	85.2616	99.2595	56.1407	92.1609	0.467885	0.112509	Not significant
DEACI_0634	Integrase	98.7015	87.5407	120.714	90.3124	90.3274	93.4516	91.8616	104.601	69.6568	84.0439	0.0210661	0.944481	Not significant
DEACI_0635	RmlD substrate binding domain protein	21.7124	24.0711	17.2153	22.0327	21.8139	25.7875	28.0676	24.6858	20.3765	23.1545	0.294518	0.390157	Not significant
DEACI_0636	Hypothetical protein	36.9565	36.2926	30.5133	42.7736	33.9268	40.6121	42.0302	38.4146	35.8637	28.8619	0.131762	0.729173	Not significant
DEACI_0637	Winged helix-turn-helix DNA-binding domain protein	35.3393	29.4735	28.6083	39.1587	36.0445	37.5457	40.3949	31.8497	25.7029	19.9463	-0.10429	0.820853	Not significant
DEACI_0638	Hypothetical protein	56.441	56.2248	43.5409	66.7396	43.2404	72.2433	64.8745	55.7202	55.5659	48.7387	0.152136	0.713097	Not significant
DEACI_0639	Transposase, IS4-like	18.6099	15.0735	20.1839	16.4732	17.1595	20.6231	16.6505	14.6666	13.7229	15.254	-0.11889	0.666607	Not significant
DEACI_0640	Hypothetical protein	30.0928	29.0006	24.5726	32.3462	28.8269	34.6255	35.0243	26.6661	29.5495	24.7624	0.107781	0.794575	Not significant
DEACI_0641	Winged helix-turn-helix DNA-binding domain protein	42.0191	29.905	33.6568	44.7528	40.4402	49.2266	41.5601	31.8497	23.1953	23.015	-0.329544	0.406631	Not significant
DEACI_0642	Putative cell wall binding repeat 2	5.43062	3.96316	4.74819	6.10688	5.37442	5.493	4.29234	2.46581	5.30646	3.78802	-0.270033	0.530317	Not significant
DEACI_0643	RmlD substrate binding domain protein	8.44557	8.61739	8.38055	7.51741	6.68874	11.1956	8.70432	8.27445	8.15181	9.33897	0.208495	0.545011	Not significant
DEACI_0644	Transposase, IS4-like	5.37289	3.93428	7.13813	4.76404	4.23296	5.35643	3.38412	2.49356	5.46201	4.39743	-0.21506	0.644348	Not significant
DEACI_0645	Transposase, IS4-like	5.31869	4.02259	7.29077	4.59208	3.60831	5.7836	5.10143	2.76327	4.51713	3.70853	-0.177111	0.646856	Not significant
DEACI_0646	Transposase InsH, N-terminal	6.64804	4.44661	7.79977	5.01465	6.51949	7.25826	4.98529	3.65587	4.11256	5.03272	-0.379527	0.255067	Not significant
DEACI_0647	Hypothetical protein	1.48341	2.83043	0.537215	1.02046	2.24517	2.1308	2.97584	1.98389	4.40278	1.95922	0.990515	0.19474	Not significant
DEACI_0648	Hypothetical protein	1.25842	2.7493	1.12039	1.24147	1.56082	1.11098	3.10315	1.72396	4.38244	1.78766	1.25284	0.00820997	Not significant
DEACI_0649	Glyoxalase-like domain protein	5.23519	5.25967	5.13514	5.12107	4.82877	5.85578	5.45205	3.08159	6.88669	5.61836	0.195247	0.696348	Not significant
DEACI_0650	Phage integrase family	8.4514	7.08784	8.77851	6.67007	11.0064	7.35066	9.9056	3.24182	9.15661	6.04733	-0.07202	0.900508	Not significant
DEACI_0651	Hypothetical protein	21.4385	24.6405	17.9189	24.4374	20.1622	23.2355	27.5722	15.6949	31.8359	23.4591	0.362717	0.380486	Not significant
DEACI_0652	Antitoxin of toxin-antitoxin, RelE / RelB, TA system	91.1985	104.174	85.5515	84.5709	92.7737	101.898	72.0755	80.3651	145.32	118.935	0.359354	0.349145	Not significant
DEACI_0653	Methyltransferase domain protein	102.778	386.906	66.3149	126.067	88.4495	130.282	453.631	201.656	560.549	331.789	1.97951	1.45353e-06	Not significant
DEACI_0654	Macro domain protein	19.3958	16.7047	29.6052	12.9776	18.4403	16.56	15.2431	18.9224	14.1393	18.5141	0.00715212	0.983486	Not significant
DEACI_0655	HAD-like domain protein	25.4742	21.6829	43.9303	17.7288	19.3349	20.9029	20.6503	27.9298	17.0246	21.1271	0.0160764	0.9686	Not significant
DEACI_0656	Periplasmic binding protein domain	15.9862	13.844	25.1334	10.7615	15.2824	12.7675	9.5098	17.6882	10.8977	17.2805	0.0196583	0.965843	Not significant
DEACI_0657	Two component system, signal transduction histidine kinase	19.674	19.1255	26.3088	15.7063	19.0631	17.6177	17.4755	23.595	15.6811	19.7504	0.162219	0.581187	Not significant
DEACI_0658	Two component system, signal transduction response regulator	23.5226	19.2071	28.0843	23.369	21.8125	20.8246	18.8726	19.7903	17.5449	20.6207	-0.0992324	0.688657	Not significant
DEACI_0659	Periplasmic binding protein domain	31.2182	24.5884	30.4549	35.2379	30.1615	29.0185	24.6366	25.7356	23.6513	24.3303	-0.170764	0.559142	Not significant
DEACI_0660	Periplasmic binding protein domain	67.8	16.4168	60.3312	61.4682	69.8163	79.5842	17.8914	15.2751	14.9152	17.5856	-1.85659	3.59025e-13	Not significant
DEACI_0661	Putative ABC transporter	15.4323	10.0933	18.66	14.2694	13.8338	14.9658	14.124	6.33362	11.9093	8.00626	-0.403397	0.252965	Not significant
DEACI_0662	Branched-chain amino acid transport system / permease component	10.578	12.631	13.0388	9.41514	7.37146	12.4864	15.4183	6.10133	16.3018	12.7024	0.453915	0.262457	Not significant
DEACI_0663	ROK family	179.398	188.396	272.325	141.963	163.956	139.346	163.55	234.414	151.101	204.516	0.290834	0.326123	Not significant
DEACI_0664	HAD-like domain protein	43.2579	117.876	75.3618	46.2812	21.8492	29.5393	79.2296	112.196	105.241	174.836	1.65033	7.01974e-06	Not significant
DEACI_0665	Hypothetical protein	87.1333	79.8534	145.36	94.4818	47.0899	61.6012	67.1005	85.0937	89.8473	77.3723	0.128835	0.756125	Not significant
DEACI_0666	Hypothetical protein	239.91	135.945	295.647	320.596	140.261	203.136	141.848	152.594	121.988	127.35	-0.601247	0.0562881	Not significant
DEACI_0667	4Fe-4S ferredoxin-type, iron-sulphur binding domain protein	1074.39	541.152	1437.77	1026.54	933.528	899.713	409.374	358.713	1150.92	245.603	-0.710879	0.166903	Not significant
DEACI_0668	sulfite reductase (NADPH)	798.41	374.758	1478.06	563.806	539.706	612.067	262.302	274.513	771.754	190.462	-0.748583	0.150085	Not significant
DEACI_0669	sulfite reductase (NADPH)	1894.45	630.687	3389.22	1357.89	1325.41	1505.28	417.636	455.9	1319.02	330.189	-1.22462	0.0121894	Not significant
DEACI_0670	Winged helix-turn-helix DNA-binding domain protein	3078.46	1044.86	4781.07	2231.47	2624.39	2676.92	672.646	715.774	2282.06	508.968	-1.22252	0.0138489	Not significant
DEACI_0671	RsbT co-antagonist protein RsbRD, N-terminal domain	293.918	74.2013	507.11	192.842	250.264	225.455	57.5941	73.1697	123.651	42.3902	-1.6495	3.37599e-05	Not significant
DEACI_0672	Nitrate reductase gamma subunit	187.963	47.8994	316.599	112.058	187.948	135.249	37.4159	43.1796	90.7421	20.2602	-1.61669	0.000602517	Not significant
DEACI_0673	4Fe-4S ferredoxin, iron-sulphur binding, conserved site	122.727	32.4119	254.122	71.1474	90.9723	74.6673	28.8763	28.3359	54.649	17.7863	-1.53354	0.000660828	Not significant
DEACI_0674	Multihaem cytochrome	123.725	15.1732	332.524	42.7126	62.7415	56.9222	10.7461	13.1883	27.5932	9.16531	-2.4277	1.52323e-05	Down
DEACI_0675	Twin-arginine translocation pathway, signal sequence, bacterial/archaeal	72.7868	8.94355	212.7	21.061	27.5628	29.8234	6.94181	7.88305	14.9072	6.04213	-2.37635		Not significant
DEACI_0676	Polysulphide reductase, NrfD	179.123	34.1522	425.739	77.098	119.402	94.2533	26.293	27.3815	61.0203	21.9141	-1.91694	0.000143373	Not significant
DEACI_0677	sulfur relay protein, TusE/DsrC/DsvC family	893.949	199.1	1223.16	560.963	1101.47	690.201	137.243	126.803	425.926	106.428	-1.82746	0.000184101	Not significant
DEACI_0678	CobBQ-type GATase domain protein	109.067	18.4908	276.195	46.3209	63.4095	50.3411	12.6693	16.4165	34.6565	10.2209	-2.0302	0.000191908	Down
DEACI_0679	Transcription regulator HTH, LysR	120.025	83.0909	188.387	77.1425	121.004	93.5648	77.0079	84.5872	91.4244	79.344	-0.291803	0.36151	Not significant
DEACI_0680	Carbon-nitrogen hydrolase domain protein	69.5153	43.2055	75.5965	52.3659	94.0904	56.0082	45.2466	41.6268	46.7382	39.2103	-0.50397	0.128363	Not significant
DEACI_0681	Ribonucleotide reductase regulator NrdR-like	41.7795	17.2019	99.8324	27.8501	20.3469	19.0884	14.6725	29.1383	10.5066	14.4901	-0.896245	0.0906716	Not significant
DEACI_0682	ribonucleoside-diphosphate reductase	65.9626	37.5097	135.482	43.3442	43.7565	41.2676	27.6405	65.7938	21.156	35.4486	-0.500741	0.312982	Not significant
DEACI_0683	Metallo-beta-lactamase superfamily	188.952	118.812	304.008	176.405	131.683	143.714	108.732	187.189	71.1488	108.179	-0.417851	0.285876	Not significant
DEACI_0684	NUDIX hydrolase domain protein	192.348	203.19	307.954	155.492	141.169	164.776	178.201	304.561	116.093	213.902	0.307903	0.433321	Not significant
DEACI_0685	Major facilitator superfamily transporter	294.684	341.241	464.196	239.168	218.178	257.193	264.562	509.074	171.501	419.826	0.430338	0.296881	Not significant
DEACI_0686	Creatinase/Aminopeptidase P/Spt16, N-terminal	339.026	350.901	379.362	365.138	287.622	323.984	442.415	380.128	283.086	297.973	0.231377	0.407509	Not significant
DEACI_0687	Universal stress protein signature	495.658	298.418	450.12	513.15	522.272	497.089	404.965	326.135	256.066	206.507	-0.561086	0.0914811	Not significant
DEACI_0688	Hypothetical protein	18.9021	8.87798	44.3885	10.9613	11.7491	8.50965	10.9282	10.9282	5.29147	8.36406	-0.742822	0.153071	Not significant
DEACI_0689	Firmicute transcriptional repressor of class III stress genes (CtsR)	16.5752	12.2191	29.3586	16.8994	8.13339	11.9094	13.1417	15.195	12.4282	8.11144	-0.16946	0.724686	Not significant
DEACI_0690	YacH protein	32.0077	12.5265	64.4014	23.434	15.7297	24.4659	11.5826	13.3199	10.9051	14.2982	-1.03294	0.00574975	Not significant
DEACI_0691	Phosphagen kinase C-terminal domain protein	81.5919	30.5972	175.712	52.0028	44.2673	54.3851	28.1977	38.5138	25.8776	29.7998	-1.0703	0.00586571	Not significant
DEACI_0692	ATP-dependent Clp protease ATP-binding subunit signature	102.97	77.6077	191.84	83.9694	56.3804	79.6895	62.8567	98.7293	59.3021	89.5427	-0.130106	0.765141	Not significant
DEACI_0693	Ribosomal protein S5 domain 2-type fold, subgroup	40.9313	41.3964	62.7215	33.2223	32.1992	35.5823	39.8663	49.1089	33.1159	43.4946	0.243283	0.370106	Not significant
DEACI_0694	NTP pyrophosphohydrolase MazG, putative catalytic core	271.313	372.537	288.948	262.029	245.641	288.634	394.242	392.764	319.148	383.993	0.631332	0.0021399	Not significant
DEACI_0695	CarD-like/TRCF domain protein	135.97	104.689	136.382	159.568	121.843	126.089	114.152	123.884	87.2122	93.5098	-0.201271	0.510886	Not significant
DEACI_0696	PIN domain protein	473.259	257.882	455.896	492.425	444.754	499.96	237.041	331.955	192.482	270.052	-0.697382	0.011778	Not significant
DEACI_0697	2-C-methyl-D-erythritol 2,4-cyclodiphosphate synthase/2-C-methyl-D-erythritol 4-phosphate cytidylyltransferase	89.9842	64.7789	66.9889	101.022	103.117	88.8093	62.6555	84.642	48.876	62.9421	-0.327937	0.39224	Not significant
DEACI_0698	Glutamate-tRNA ligase	41.1201	54.6798	55.3298	32.6922	40.4222	36.0359	50.4256	70.1229	42.6012	55.5695	0.607472	0.0191095	Not significant
DEACI_0699	Hypothetical protein	314.094	467.736	271.869	228.207	443.021	313.278	505.066	524.253	442.898	398.725	0.703331	0.0464975	Not significant
DEACI_0700	Sugar transporter	358.777	627.757	395.968	313.66	365.099	360.383	762.237	315.918	801.906	630.966	0.966174	0.00505107	Not significant
DEACI_0701	Mycobacterial 4 TMS phage holin, superfamily IV	571.928	874.918	764.235	459.074	545.021	519.382	1120.14	512.699	1095.2	771.638	0.805928	0.0127621	Not significant
DEACI_0702	Hypothetical protein	754.752	1218.54	1082.17	656.303	586.757	693.78	1424.4	748.871	1510.62	1190.25	0.900914	0.00215481	Not significant
DEACI_0703	Hypothetical protein	981.039	2116.43	1034.72	1055.58	846.072	987.782	2446.94	1304.56	2531.89	2182.33	1.2682	9.66201e-06	Not significant
DEACI_0704	Protein of unknown function (DUF2089)	1205.81	2770.94	1221.89	1408.1	1038.81	1154.45	3052.39	1753.35	3150.81	3127.22	1.35102	2.30095e-06	Not significant
DEACI_0705	Hypothetical protein	91.1008	172.698	104.165	62.6763	110.998	86.5637	169.387	175.944	169.548	175.915	1.08625	4.76223e-05	Not significant
DEACI_0706	Uncharacterised protein family YtxH	97.5486	160.448	98.8207	101.153	90.8453	99.3752	180.212	147.651	152.196	161.734	0.883744	6.51766e-05	Not significant
DEACI_0707	Cobalamin (vitamin B12)-binding domain protein	41.6903	61.943	52.8043	31.8169	51.315	30.8251	63.0349	62.9037	55.3113	66.522	0.746812	0.0078912	Not significant
DEACI_0708	Uroporphyrinogen decarboxylase	17.1488	29.6347	19.2728	15.1555	17.2135	16.9531	30.5163	31.9511	23.0056	33.0655	0.958989	3.37599e-05	Not significant
DEACI_0709	Two component system, signal transduction histidine kinase	18.6181	19.1893	16.6281	20.6097	18.8501	18.3845	18.3451	19.1126	17.4682	21.8314	0.201019	0.523791	Not significant
DEACI_0710	Two component system, signal transduction response regulator	14.444	10.1112	17.9583	16.1087	10.424	13.2849	10.5926	9.40827	8.81372	11.6304	-0.31054	0.237736	Not significant
DEACI_0711	cytochrome-c oxidase	10.5857	1361.35	8.34052	11.6711	9.76006	12.571	1054.62	1118.79	1477.59	1794.4	6.9929	1.27866e-123	Up
DEACI_0712	Hypothetical protein	8.89313	468.342	9.69971	5.06688	8.7832	12.0227	418.799	413.723	478.533	562.313	5.77863	5.67619e-91	Up
DEACI_0713	Pectin lyase fold/virulence factor	12.1544	129.928	11.25	13.946	9.00652	14.4152	142.374	102.852	147.336	127.15	3.52932	3.41111e-40	Up
DEACI_0714	Putative ABC transporter	5.57828	21.1075	4.15702	6.0013	5.55947	6.59533	19.4965	22.2597	19.3265	23.3474	2.03475	1.41659e-11	Up
DEACI_0715	ABC-2 family transporter protein	2.68145	175.247	3.4803	1.21201	3.27266	2.76084	136.022	154.015	209.773	201.178	6.0598	8.81529e-77	Up
DEACI_0716	YtkA-like domain protein	2.89726	418.321	4.7928	2.60118	2.38458	1.81048	338.185	316.271	552.296	466.532	7.16388	7.27969e-94	Up
DEACI_0717	Cytochrome c family profile	4.47869	706.889	7.37725	3.26979	3.85395	3.41378	532.385	545.324	890.237	859.61	7.31505	1.33534e-108	Up
DEACI_0718	Rieske 2Fe-2S subunit signature	0.437545	59.8669	0.442012	0.419811	0.230912	0.657446	44.2766	62.6399	59.6072	72.9439	6.74342	2.63674e-34	Up
DEACI_0719	Cytochrome c family profile	1.85659	254.409	3.0196	1.17659	1.61792	1.61227	214.731	243.037	245.8	314.068	7.17454	2.80108e-147	Up
DEACI_0720	serine O-acetyltransferase	19.9283	21.3196	23.9285	15.1951	25.001	15.5884	20.0365	26.9721	20.0046	18.2653	0.278616	0.435172	Not significant
DEACI_0721	Cysteine-tRNA ligase	19.9254	16.8387	28.822	14.2794	18.5316	18.0685	14.3281	22.7074	15.5376	14.7816	-0.0199393	0.959615	Not significant
DEACI_0722	ribonuclease III	42.4641	42.3771	64.0181	37.7313	31.7253	36.3819	38.0785	49.9925	35.0656	46.3719	0.220182	0.451688	Not significant
DEACI_0723	thymidylate synthase (FAD)/5-methyltetrahydropteroyltriglutamate-homocysteine S-methyltransferase	72.2828	62.5028	143.317	45.2679	47.3774	53.169	57.601	74.2547	57.9512	60.2044	0.0745021	0.870038	Not significant
DEACI_0724	50S ribosomal protein L30e-like	80.2902	54.1403	76.4824	59.2137	112.849	72.6154	60.4304	60.4302	55.614	40.0868	-0.400773	0.296881	Not significant
DEACI_0725	RNA polymerase sigma-H factor	158.082	106.107	190.132	81.9998	233.13	127.066	110.172	125.551	92.6088	96.0964	-0.387811	0.356957	Not significant
DEACI_0727	Hypothetical protein	23.8387	55.5121	23.082	13.2098	36.1749	22.888	59.832	62.2906	40.5679	59.3579	1.32795	0.000400921	Not significant
DEACI_0728	LexA-binding, inner membrane-associated putative hydrolase	26.2956	43.7633	27.2077	29.2958	20.9783	27.7004	45.1335	40.9693	40.0002	48.95	0.904831	0.000100629	Not significant
DEACI_0729	Carboxypeptidase regulatory-like domain protein	24.6398	35.0584	27.6202	29.4801	15.2519	26.2072	29.6492	35.5719	31.1968	43.8158	0.691022	0.0163086	Not significant
DEACI_0730	Concanavalin A-like lectin/glucanase domain protein	27.3817	39.884	31.0173	30.9679	19.4325	28.109	30.8144	42.3112	35.1916	51.219	0.723878	0.00767008	Not significant
DEACI_0731	Two component system, signal transduction response regulator	126.973	144.605	142.973	104.619	121.353	138.948	143.481	128.399	145.714	160.827	0.371273	0.109287	Not significant
DEACI_0732	Two component system, signal transduction histidine kinase	47.618	76.8498	45.5561	55.9852	39.0228	49.9079	69.5279	67.1118	77.2769	93.4826	0.850028	0.00116215	Not significant
DEACI_0733	Hypothetical protein	1.23444	3.2981	0.506072	1.92261	0	2.50909	3.73777	1.86888	5.27869	2.30706	1.39108	0.0707451	Not significant
DEACI_0734	Nitroreductase family	7.06623	10.4154	8.42872	7.51523	4.13366	8.18731	11.9107	6.66996	13.2004	9.88057	0.749518	0.0414905	Not significant
DEACI_0735	Hypothetical protein	3.84298	11.8773	4.42635	7.94093	1.54158	1.46305	15.438	6.81087	11.3593	13.9008	1.6897	0.00174963	Not significant
DEACI_0736	Hypothetical protein	14.8032	29.4702	11.4659	27.72	7.62353	12.4032	30.7947	17.8031	40.772	28.5111	1.10669	0.0223421	Not significant
DEACI_0737	GAF domain protein	21.2191	24.1669	19.449	20.9798	21.2532	23.1943	26.539	24.479	22.2206	23.4288	0.346586	0.200904	Not significant
DEACI_0738	Major facilitator superfamily transporter	18.0924	18.7335	18.1548	14.8216	18.4035	20.9898	12.7669	18.2588	20.0303	23.878	0.223032	0.539746	Not significant
DEACI_0739	3-methyl-2-oxobutanoate hydroxymethyltransferase	9.28757	10.1404	12.5757	7.18963	8.54696	8.83797	5.63605	10.1449	10.6431	14.1376	0.331628	0.396307	Not significant
DEACI_0740	Domain of unknown function DUF4338	85.4228	70.7027	107.892	69.5556	88.3442	75.8998	69.2198	60.8585	76.7516	75.981	-0.072992	0.804764	Not significant
DEACI_0741	4HB MCP domain protein	87.9993	102.394	106.253	69.8835	77.9195	97.9407	132.177	94.8722	91.3361	91.1914	0.40889	0.111306	Not significant
DEACI_0742	Methyl-accepting chemotaxis protein (MCP) signalling domain	113.686	148.112	127.672	92.7009	97.6708	136.699	167.572	145.631	133.876	145.369	0.564781	0.0137498	Not significant
DEACI_0743	Hypothetical protein	109.918	169.555	127.655	117.981	87.3225	106.715	182.067	211.398	114.088	170.669	0.801559	0.00247415	Not significant
DEACI_0744	Hemerythrin HHE cation binding domain protein	147.894	165.407	162.615	134.516	140.61	153.835	190.919	200.488	128.31	141.913	0.337949	0.216626	Not significant
DEACI_0745	Hypothetical protein	47.1337	79.2503	39.7539	35.206	54.4454	59.1297	92.2509	90.7627	68.8434	65.1442	0.885434	0.00886594	Not significant
DEACI_0746	Phage integrase family	55.4565	83.275	66.0966	48.5631	52.4458	54.7206	94.1241	86.3521	82.695	69.9286	0.774182	0.000604557	Not significant
DEACI_0747	Nitroreductase family	106.797	113.756	112.842	86.5886	104.779	122.98	117.836	132.129	87.2767	117.783	0.263508	0.361632	Not significant
DEACI_0748	Alcohol dehydrogenase, iron-type, conserved site	97.7206	130.302	109.347	84.0238	88.0131	109.499	139.921	149.392	102.657	129.237	0.593541	0.0101638	Not significant
DEACI_0749	Hypothetical protein	43.8926	24.6972	44.3058	50.2825	32.9533	48.0289	29.4651	28.0784	17.624	23.6213	-0.642075	0.0393628	Not significant
DEACI_0750	RmlD substrate binding domain protein	26.9778	22.6313	25.4172	28.9912	21.4685	32.0345	23.4659	26.6458	22.6537	17.7596	-0.0735119	0.846856	Not significant
DEACI_0751	Cof protein	8.32357	12.3351	8.42018	9.99656	7.63319	7.24434	9.37424	18.4055	10.6095	10.9512	0.72743	0.0394233	Not significant
DEACI_0752	protein-Npi-phosphohistidine-sugar phosphotransferase	32.8456	66.5217	27.3773	41.4073	27.2551	35.3426	67.7194	95.3314	60.8845	42.1516	1.14955	0.00121783	Not significant
DEACI_0753	protein-Npi-phosphohistidine-sugar phosphotransferase	37.3861	67.0157	36.5377	50.2967	24.6449	38.0651	62.555	102.265	56.857	46.3856	0.994844	0.00708161	Not significant
DEACI_0754	protein-Npi-phosphohistidine-sugar phosphotransferase	38.2631	83.225	38.1558	42.9469	31.9748	39.9749	73.9849	138.823	63.214	56.878	1.26334	0.000383768	Not significant
DEACI_0755	protein-Npi-phosphohistidine-sugar phosphotransferase	96.2343	168.852	51.4085	132.66	85.1295	115.739	164.176	262.681	139.477	109.073	0.903309	0.0477344	Not significant
DEACI_0756	Phosphotransferase system, HPr histidine phosphorylation site	19.252	41.8646	16.2691	21.4819	13.6815	25.5756	45.4266	67.407	30.7467	23.878	1.24044	0.00318006	Not significant
DEACI_0757	phosphoenolpyruvate-protein phosphotransferase	31.1247	61.859	30.1068	34.3956	24.8813	35.1149	63.736	91.873	47.8959	43.9311	1.13938	0.000512102	Not significant
DEACI_0758	transaldolase	16.5053	35.1363	17.923	20.2512	11.3004	16.5467	34.6632	54.0631	28.4339	23.385	1.24645	0.00039709	Not significant
DEACI_0759	formate C-acetyltransferase	18.0309	32.4701	21.699	16.7557	14.0506	19.6181	31.3123	47.1367	28.1561	23.2754	1.03196	0.000467092	Not significant
DEACI_0760	Radical-activating enzyme, conserved site	18.3726	24.9479	18.6658	19.296	15.257	20.2716	20.5152	38.3341	24.5027	16.4397	0.612566	0.0957142	Not significant
DEACI_0761	Oxidoreductase family, NAD-binding Rossmann fold	9.58436	15.5243	9.10566	11.3459	6.37162	11.5142	15.8877	19.2812	16.4937	10.4347	0.859707	0.0121911	Not significant
DEACI_0762	tagatose-6-phosphate kinase/1-phosphofructokinase/sedoheptulokinase	9.13909	18.1035	6.78038	12.1283	7.67464	9.97304	25.0394	19.4055	14.9868	12.9822	1.10323	0.00266045	Not significant
DEACI_0763	Mannose-6-phosphate isomerase	12.2043	18.0835	11.5641	15.6134	7.69956	13.9401	20.7246	19.9918	18.0763	13.5412	0.731983	0.0302935	Not significant
DEACI_0764	protein-Npi-phosphohistidine-sugar phosphotransferase	3.42768	2.91595	4.19317	2.95258	3.62574	2.93922	2.53634	2.73657	2.37002	4.02087	-0.0426529	0.922244	Not significant
DEACI_0765	protein-Npi-phosphohistidine-sugar phosphotransferase	6.57662	4.54665	7.37009	7.53093	4.24851	7.15694	4.64568	4.17641	4.12778	5.23672	-0.334043	0.275065	Not significant
DEACI_0766	Phosphoenolpyruvate-dependent sugar phosphotransferase system, EIIA 2	3.96059	2.51126	5.62453	3.56135	2.93831	3.71817	2.81273	2.38	3.14292	1.70939	-0.409357	0.406069	Not significant
DEACI_0767	1-phosphofructokinase	7.00516	4.09906	8.33549	9.09364	4.00148	6.59001	3.53581	2.91183	3.27303	6.67558	-0.56089	0.182085	Not significant
DEACI_0768	Alcohol dehydrogenase GroES-like domain protein	31.7484	31.7035	36.0024	36.7269	18.8951	35.3692	24.8519	29.1605	26.451	46.3504	0.187619	0.63376	Not significant
DEACI_0769	Phosphotransferase system, HPr histidine phosphorylation site	58.1678	50.6364	51.2398	64.8882	49.1742	67.3692	44.1524	51.8613	43.5492	62.9827	-0.0347043	0.932615	Not significant
DEACI_0770	RNA polymerase sigma factor 54 interaction domain protein	127.917	57.4253	139.518	154.006	80.3198	137.825	58.6106	51.2417	43.152	76.697	-0.951082	0.00130687	Not significant
DEACI_0771	Aldehyde dehydrogenase family	144.899	227.263	272.112	91.878	112.715	102.891	148.676	165.384	292.473	302.52	0.895073	0.0227482	Not significant
DEACI_0772	Hypothetical protein	460.187	782.368	869.567	287.565	355.942	327.675	494.975	502.443	1014.64	1117.41	1.00364	0.0153674	Not significant
DEACI_0773	Alcohol dehydrogenase, iron-type, conserved site	464.298	839.202	640.601	310.281	490.09	416.22	607.541	570.399	1073.18	1105.69	1.03992	0.00232536	Not significant
DEACI_0774	phosphomethylpyrimidine synthase	134.366	107.107	228.626	70.9257	116.361	121.549	104.234	116.519	70.1782	137.496	-0.0834451	0.851941	Not significant
DEACI_0775	phosphomethylpyrimidine synthase	278.862	230.774	450.455	132.66	279.485	252.847	229.491	257.005	161.241	275.356	-0.0425714	0.928894	Not significant
DEACI_0778	Ribosomal protein L33	1262.42	1814.41	2069.3	699.783	1322.18	958.434	1736.35	1887.22	1649.96	1984.11	0.74136	0.0194579	Not significant
DEACI_0779	Protein translocase complex, SecE/Sec61-gamma subunit	1305.2	2381.65	1673.75	770.415	1681.72	1094.91	2082.85	2616.95	2055.65	2771.14	1.03179	0.00123661	Not significant
DEACI_0780	Ribosomal protein L2 domain 2	801.192	1368.19	1259.27	431.334	886.189	627.98	1207.47	1578.57	1084.71	1602	0.971051	0.00337242	Not significant
DEACI_0781	Ribosomal protein L11/L12	1097.03	1936.38	1517.99	711.647	1235.06	923.428	1645.51	2253.49	1517.01	2329.51	1.00245	0.000671832	Not significant
DEACI_0782	Ribosomal protein L1, 3-layer alpha/beta-sandwich	1038.56	1753.75	1360.03	657.128	1263.67	873.432	1484.63	2041.89	1442.62	2045.86	0.928938	0.00250112	Not significant
DEACI_0783	Ribosomal protein L10, eubacterial, conserved site	539.84	1210.62	744.803	425.586	499.81	489.16	1137.28	1510.16	916.589	1278.46	1.35723	4.55842e-09	Not significant
DEACI_0784	Ribosomal protein L7/L12, C-terminal	355.763	702.694	601.321	254.091	262.283	305.359	656.188	830.068	533.848	790.67	1.20899	9.10294e-06	Not significant
DEACI_0785	DNA-directed RNA polymerase	183.07	211.137	292.267	103.397	182.16	154.457	195.728	242.361	187.402	219.059	0.430296	0.182106	Not significant
DEACI_0786	DNA-directed RNA polymerase	126.977	101.455	256.324	73.0377	85.203	93.3422	76.3185	150.38	76.8125	102.309	-0.0325221	0.952711	Not significant
DEACI_0787	50S ribosomal protein L30e-like	160.471	91.3462	353.25	130.346	80.1801	78.1087	80.2207	84.7188	110.116	90.3294	-0.474714	0.311172	Not significant
DEACI_0788	30S ribosomal protein S12 [rpsL]	566.75	752.444	1053.8	356.287	440.415	416.495	641.541	844.869	692.408	830.956	0.662707	0.0416644	Not significant
DEACI_0789	Ribosomal protein S7 domain	400.864	429.435	853.402	242.506	261.198	246.348	340.042	489.116	392.566	496.014	0.388315	0.367811	Not significant
DEACI_0790	Ribosomal protein S5 domain 2-type fold, subgroup	335.823	403.223	772.047	176.928	200.004	194.312	328.058	474.315	342.606	467.913	0.562655	0.222329	Not significant
DEACI_0791	Translation protein, beta-barrel domain	767.365	1236.63	1398.67	430.567	669.632	570.587	1134.21	1372.57	1035.47	1404.26	0.925464	0.00433115	Not significant
DEACI_0792	Ribosomal protein S10	298.267	719.41	556.649	171.028	252.885	212.505	587.874	934.59	512.421	842.755	1.4888	2.04665e-05	Not significant
DEACI_0793	50S ribosomal protein L3 [rplC]	243.677	780.051	332.299	195.905	241.813	204.693	614.626	1054.56	531.582	919.434	1.84523	9.2871e-11	Not significant
DEACI_0794	50S ribosomal protein uL4	266.066	544.392	480.471	171.087	216.273	196.433	414.292	726.443	424.267	612.564	1.25994	0.000154652	Not significant
DEACI_0795	Ribosomal protein L23/L15e core domain	277.707	515.653	553.975	158.916	200.282	197.654	373.09	698.157	383.471	607.895	1.13681	0.00309788	Not significant
DEACI_0796	Ribosomal protein L2, conserved site	233.77	431.803	459.893	127.854	181.231	166.102	297.853	603.647	332.463	493.249	1.12552	0.00383864	Not significant
DEACI_0797	Ribosomal protein S19 conserved site	234.862	354.863	533.071	114.666	129.635	162.077	228.754	493.518	280.922	416.257	0.875629	0.0606417	Not significant
DEACI_0798	Ribosomal protein L22, bacterial/chloroplast-type	91.7911	135.681	200.631	57.6025	51.5257	57.4054	96.7147	188.904	85.352	171.754	0.831192	0.0686728	Not significant
DEACI_0799	Ribosomal protein S3, C-terminal	133.236	182.973	286.177	81.8574	76.6165	88.295	135.401	275.636	131.856	188.998	0.733635	0.0983261	Not significant
DEACI_0800	Ribosomal protein L16	235.038	379.212	518.044	127.89	137.69	156.526	257.906	540.32	270.499	448.122	0.958782	0.0316783	Not significant
DEACI_0801	ribosomal protein uL29	135.16	341.699	204.892	110.225	108.916	116.606	226.616	478.831	239.504	421.845	1.52689	2.02677e-06	Not significant
DEACI_0802	Ribosomal protein S17	205.755	515.525	295.808	174.212	171.517	181.485	341.651	733.325	377.088	610.034	1.51012	9.4718e-07	Not significant
DEACI_0803	Ribosomal protein L14P, bacterial-type	198.943	453.041	298.373	155.849	172.928	168.623	321.596	651.839	346.674	492.056	1.38342	4.52848e-06	Not significant
DEACI_0804	ribosomal protein uL24	228.027	449.356	413.416	150.427	172.973	175.292	312.884	624.902	328.922	530.718	1.2053	0.000656166	Not significant
DEACI_0805	Ribosomal protein L5	231.494	463.87	426.593	154.955	160.53	183.9	311.636	652.106	360.761	530.977	1.23566	0.000517503	Not significant
DEACI_0806	Ribosomal protein S14, type Z	135.96	235.816	202.192	108.054	123.575	110.02	177.83	318.742	197.641	249.051	0.99919	0.000515184	Not significant
DEACI_0807	Ribosomal protein S8	261.751	533.634	488.865	175.8	187.084	195.257	362.62	760.384	399.44	612.092	1.25909	0.000519959	Not significant
DEACI_0808	Ribosomal protein L6	164.366	343.717	247.83	135.529	137.851	136.256	237.692	483.049	253.836	400.291	1.26283	3.95299e-05	Not significant
DEACI_0809	ribosomal protein uL18	91.6396	202.863	140.811	92.215	68.2222	65.3099	150.445	286.998	144.677	229.333	1.34398	2.51062e-05	Not significant
DEACI_0810	Ribosomal protein S5, bacterial-type	137.862	338.089	230.005	123.128	99.6211	98.693	239.181	503.841	232.434	376.901	1.4986	1.01929e-05	Not significant
DEACI_0811	Ribosomal protein L30p/L7e	203.291	487.138	353.769	167.456	148.329	143.611	342.465	670.13	339.919	596.038	1.47154	1.53824e-05	Not significant
DEACI_0812	Ribosomal protein L15, conserved site	228.734	465.751	493.112	123.697	143.718	154.411	351.571	641.495	344.19	525.747	1.27984	0.00177994	Not significant
DEACI_0813	Protein translocase subunit SecY	244.158	481.806	502.377	123.847	167.112	183.297	368.222	676.7	378.542	503.758	1.23038	0.00180053	Not significant
DEACI_0814	adenylate kinase	271.234	682.22	481.141	184.471	209.657	209.668	491.744	960.756	501.865	774.514	1.54648	3.79539e-06	Not significant
DEACI_0815	Peptidase M24, methionine aminopeptidase	234.281	429.556	430.667	185.538	157.805	163.115	303.35	606.828	319.615	488.429	1.10995	0.00180678	Not significant
DEACI_0816	Nucleic acid-binding, OB-fold	357.356	553.988	628.541	266.229	243.893	290.759	380.235	763.116	443.704	628.898	0.870539	0.0109503	Not significant
DEACI_0817	Ribosomal protein S13	470.998	711.113	754.972	398.838	346.913	383.268	511.921	949.08	564.735	818.715	0.818634	0.00737675	Not significant
DEACI_0818	ribosomal protein uS11	320.116	394.639	653.522	195.929	199.82	231.192	270.305	532.177	323.004	453.071	0.575819	0.169042	Not significant
DEACI_0819	Ribosomal protein S4, conserved site	396.714	475.035	848.697	242.421	231.761	263.978	319.773	620.2	387.397	572.77	0.544403	0.221318	Not significant
DEACI_0820	DNA-directed RNA polymerase	336.324	530.881	606.662	236.563	240.956	261.116	413.792	685.264	416.839	607.631	0.900342	0.00561031	Not significant
DEACI_0821	Ribosomal protein L17	993.963	1780.84	1394.92	738.068	944.425	898.44	1648.39	2163.07	1612.79	1699.11	1.04423	4.54037e-06	Not significant
DEACI_0822	Hypothetical protein	51.7394	31.7063	59.8253	58.3657	44.4609	44.3057	31.776	25.7674	37.6725	31.6092	-0.503184	0.056432	Not significant
DEACI_0823	Flotillin, C-terminal domain protein	245.478	150.316	369.311	223.421	161.614	227.568	128.315	125.761	194.685	152.504	-0.456478	0.123588	Not significant
DEACI_0824	Hypothetical protein	96.4502	74.522	87.9521	77.316	114.925	105.608	66.8943	69.9165	93.8216	67.4555	-0.200745	0.596912	Not significant
DEACI_0825	tRNA pseudouridine38-40 synthase	84.7817	73.1541	110.469	74.344	75.4094	78.9049	61.8399	106.182	52.5164	72.078	-0.00857481	0.981158	Not significant
DEACI_0826	7,8-didemethyl-8-hydroxy-5-deazariboflavin synthase/biotin synthase	213.115	232.242	284.724	172.294	185.026	210.416	201.223	301.214	151.453	275.079	0.32353	0.30277	Not significant
DEACI_0827	Hypothetical protein	192.946	265.507	209.992	185.815	164.428	211.548	224.343	354.178	158.593	324.916	0.626146	0.0557227	Not significant
DEACI_0828	AIR synthase related protein, C-terminal domain	322.119	354.743	408.257	276.304	271.261	332.652	297.471	462.533	230.093	428.875	0.332388	0.296964	Not significant
DEACI_0829	Hydrogenase formation hypA family	400.896	417.318	553.175	350.552	302.076	397.782	342.712	541.158	264.832	520.571	0.265947	0.435172	Not significant
DEACI_0830	Hydrogenase assembly chaperone, conserved site	422.797	379.89	583.974	308.086	393.644	405.483	337.229	495.873	264.614	421.845	0.0537096	0.887307	Not significant
DEACI_0831	Peptidase HybD-like domain protein	2446.84	1334.48	2568.58	2963.69	1546.66	2708.44	1254.32	1626.15	819.277	1638.16	-0.676843	0.0454312	Not significant
DEACI_0832	Cytochrome b561, bacterial/Ni-hydrogenase	3421.56	1780.92	4486.39	3893.58	1711.1	3595.16	1613.04	2182.52	1052.23	2275.9	-0.70956	0.0515518	Not significant
DEACI_0833	ferredoxin hydrogenase	2811.62	1663.22	3713.63	3079.63	1565.38	2887.83	1481.78	2085.37	1008.14	2077.57	-0.531968	0.131686	Not significant
DEACI_0834	ferredoxin hydrogenase	2502.91	1345.89	3120.11	2733.01	1632.42	2526.09	1386.68	1554.41	846.785	1595.7	-0.682065	0.0193111	Not significant
DEACI_0835	Iron only hydrogenase large subunit, C-terminal domain protein	127.309	53.9509	159.575	128.835	79.5026	141.321	49.2103	74.1433	37.2419	55.2079	-1.01047	0.000658114	Not significant
DEACI_0836	biotin synthase	329.245	145.323	364.951	354.298	191.79	405.94	160.94	181.387	99.662	139.304	-0.964937	0.00200828	Not significant
DEACI_0837	[FeFe] hydrogenase H-cluster maturation GTPase HydF	505.234	221.251	483.897	602.953	290.776	643.312	249.83	272.054	147.913	215.205	-0.98768	0.00376293	Not significant
DEACI_0838	Hypothetical protein	0.423691	0	0	0.829126	0	0.865637	0	0	0	0	-0.531144	0.662625	Not significant
DEACI_0839	ribosomal protein uL13	285.977	445.53	306.408	280.256	306.611	250.633	503.856	508.338	399.894	370.031	0.803863	0.00127696	Not significant
DEACI_0840	Ribosomal protein S9, conserved site	623.312	699.683	700.496	565.816	676.337	550.598	712.172	697.516	742.65	646.396	0.346263	0.155875	Not significant
DEACI_0841	N-acetylmuramoyl-L-alanine amidase	542.931	280.659	367.082	745.391	374.037	685.213	460.927	221.537	260.594	179.579	-0.772219	0.0852851	Not significant
DEACI_0842	Ferritin-related protein	393.575	198.659	375.961	457.862	254.375	486.103	331.875	151.161	172.575	139.023	-0.785641	0.0441101	Not significant
DEACI_0843	RNA polymerase sigma factor 54 interaction domain protein	58.3339	35.7013	74.1296	65.9596	33.087	60.1594	42.7442	30.197	41.7619	28.1023	-0.479621	0.142918	Not significant
DEACI_0844	Hypothetical protein	754.543	699.279	556.44	1103.35	515.506	842.874	848.94	630.733	714.006	603.437	0.0449464	0.927533	Not significant
DEACI_0845	Protein kinase domain protein	65.4843	61.4924	80.1378	57.2038	57.0884	67.5072	64.0706	72.7097	48.6638	60.5254	0.104713	0.695068	Not significant
DEACI_0846	4-hydroxy-tetrahydrodipicolinate reductase	29.7398	109.176	24.887	45.0752	19.2499	29.7473	77.3005	108.737	122.967	127.701	1.98618	1.15271e-08	Not significant
DEACI_0847	Hypothetical protein	2.63879	10.5804	1.43503	4.08884	0.999563	4.03173	8.16996	11.9237	11.7608	10.4671	2.05662	8.48355e-06	Up
DEACI_0848	Tryptophan synthase beta subunit-like PLP-dependent enzyme	15.5264	21.6211	17.5702	20.474	8.17613	15.8853	24.332	13.8358	28.9316	19.3851	0.664529	0.0880516	Not significant
DEACI_0849	D-ornithine 4,5-aminomutase alpha-subunit	20.298	38.1632	18.0227	26.4786	7.64988	29.0407	38.7379	28.3384	50.1445	35.4319	1.05742	0.0151269	Not significant
DEACI_0850	D-Lysine 5,6-aminomutase alpha subunit	20.8084	24.5914	23.6834	27.4531	9.35239	22.7446	27.2024	14.9785	35.1864	20.9982	0.438394	0.333995	Not significant
DEACI_0851	Protein MutL	20.2832	30.4956	26.0555	24.6017	9.26072	21.2147	30.8274	24.69	37.9714	28.4934	0.79241	0.0230829	Not significant
DEACI_0852	Alanine racemase	17.0668	17.6388	18.3939	24.2899	8.22176	17.3615	17.0726	12.7136	23.0117	17.7572	0.242731	0.594605	Not significant
DEACI_0853	arginase	18.5958	16.5983	18.5616	25.2319	8.84829	21.7416	17.2437	11.1388	22.9912	15.0196	0.0338104	0.951305	Not significant
DEACI_0854	RNA polymerase sigma factor, sigma-70 family	79.3328	60.0251	67.4736	92.0676	77.7186	80.0714	58.096	69.6814	58.2659	54.0572	-0.238135	0.472064	Not significant
DEACI_0855	Hypothetical protein	55.8639	43.0231	76.9229	55.5154	43.0935	47.9237	39.7138	49.5252	43.1721	39.6814	-0.156267	0.575087	Not significant
DEACI_0856	Peptidase M20	121.478	90.7897	142.548	118.763	105.325	119.275	83.2061	96.7973	81.2595	101.896	-0.225882	0.295508	Not significant
DEACI_0857	export-related chaperone protein CsaA	177.299	208.484	179.991	187.232	175.455	166.517	161.484	248.82	160.829	262.803	0.395911	0.204919	Not significant
DEACI_0858	peroxiredoxin	341.237	293.026	461.066	293.978	325.169	284.736	250.081	365.887	220.761	335.374	-0.0149301	0.9664	Not significant
DEACI_0859	Lipoprotein localisation LolA/LolB/LppX	60.2746	31.5097	67.4428	65.3723	52.1577	56.1258	27.5829	26.7681	34.5633	37.1245	-0.735762	0.00246776	Not significant
DEACI_0860	Hypothetical protein	52.515	38.5271	36.5062	85.1739	35.6549	52.7252	38.8324	27.842	42.5723	44.8618	-0.281271	0.566712	Not significant
DEACI_0861	Protein of unknown function DUF2284, metal-binding	47.6348	46.9295	78.9557	48.4578	30.8088	32.3171	40.2978	51.7601	49.1421	46.518	0.225027	0.519711	Not significant
DEACI_0862	Flavoprotein-like domain	67.3329	87.3403	105.37	48.8748	53.1259	61.9614	94.4524	97.8456	74.3978	82.6655	0.59702	0.0268682	Not significant
DEACI_0863	Putative ABC transporter	51.4022	71.035	74.4028	34.9082	52.7593	43.5385	61.6089	75.6423	71.4574	75.4315	0.675095	0.00938156	Not significant
DEACI_0864	Putative ABC transporter	61.9772	86.8598	71.1188	41.2051	80.4162	55.1688	78.1533	92.7039	84.0658	92.5163	0.651306	0.0343408	Not significant
DEACI_0865	Hypothetical protein	83.994	129.737	126.463	53.7812	90.2241	65.5077	115.883	142.893	129.379	130.791	0.834323	0.00381914	Not significant
DEACI_0866	glutamate formimidoyltransferase/formimidoyltetrahydrofolate cyclodeaminase	10.9669	9.10306	24.7273	7.61686	5.06238	6.46122	9.40925	10.6432	7.21986	9.13992	0.0366229	0.951305	Not significant
DEACI_0867	Hypothetical protein	6.52216	5.63463	12.9329	8.59835	1.35126	3.20606	8.35806	2.98501	5.29964	5.89581	0.0430473	0.958168	Not significant
DEACI_0868	Urocanate hydratase	22.4479	11.5311	51.1074	15.1848	10.7635	12.7358	8.83155	15.625	9.46957	12.1982	-0.61179	0.196282	Not significant
DEACI_0869	Homeodomain-like	49.1701	29.6778	82.4625	38.4375	39.2905	36.4899	25.9559	33.3127	25.4827	33.9599	-0.475888	0.102334	Not significant
DEACI_0870	Urocanate hydratase	11.5854	26.6497	17.8703	11.8516	6.38471	10.2349	47.1247	13.8908	28.9624	16.621	1.38229	0.00121003	Not significant
DEACI_0871	glutamate formimidoyltransferase	2.84561	2.56968	5.08109	2.3616	1.58135	2.35839	3.69292	1.69674	2.81911	2.06992	0.102738	0.851397	Not significant
DEACI_0872	imidazolonepropionase	14.4449	15.1727	21.3207	13.7125	10.2611	12.4852	22.6288	10.4619	16.8856	10.7145	0.293158	0.455555	Not significant
DEACI_0873	Hut operon regulatory protein HutP	38.8614	36.2215	37.8667	38.7644	37.6686	41.1459	53.8002	23.0272	41.3897	26.669	0.0703212	0.882796	Not significant
DEACI_0874	histidine ammonia-lyase	6.06235	7.20172	8.64596	10.4397	0.910351	4.25342	18.7489	3.77452	4.14465	2.13879	0.418917	0.612858	Not significant
DEACI_0875	MarR-type HTH domain protein	1.56837	7.69364	1.46513	2.55116	1.5308	0.726409	7.66503	16.2318	3.09286	3.78487	2.23854	0.000223969	Up
DEACI_0876	Putative ABC transporter	3.02354	6.65718	4.69224	1.39915	3.13535	2.86742	7.15286	9.0166	4.39027	6.069	1.31803	0.000384194	Not significant
DEACI_0877	Hypothetical protein	27.7706	35.2948	43.3671	12.3032	35.3071	20.1051	28.5984	32.2381	35.6676	44.6751	0.547565	0.206594	Not significant
DEACI_0878	Bacteriophage KVP40, Orf299	49.2557	37.2414	55.4725	56.8844	40.1786	44.4872	42.8483	30.4018	39.8479	35.8674	-0.208711	0.480872	Not significant
DEACI_0879	isocitrate dehydrogenase (NADP+)	109.743	173.212	124.243	85.7378	119.902	109.092	216.116	132.773	177.618	166.341	0.826874	0.0019102	Not significant
DEACI_0880	EamA domain protein	222.549	344.893	248.236	171.736	235.16	235.065	446.335	261.416	385.18	286.642	0.801277	0.00593906	Not significant
DEACI_0881	NADPH-dependent FMN reductase	258.238	412.031	284.421	194.533	277.553	276.445	527.771	317.008	460.322	343.022	0.840608	0.00410659	Not significant
DEACI_0882	Uncharacterised ArCR, COG2043	44.4013	33.457	62.971	50.0945	24.1192	40.4205	43.9735	30.2148	31.1326	28.5071	-0.178447	0.630594	Not significant
DEACI_0883	Uncharacterised domain UPF0702, alpha/beta domain protein	94.2433	83.506	141.194	86.5175	63.4505	85.811	92.8601	83.3986	80.5943	77.1711	0.0562331	0.856456	Not significant
DEACI_0884	Carbohydrate kinase PfkB	59.2661	45.0942	40.8283	96.842	37.4944	61.8997	82.3315	21.6243	48.1103	28.3108	-0.232221	0.708429	Not significant
DEACI_0885	lactose synthase/undecaprenyldiphospho-muramoylpentapeptide beta-N-acetylglucosaminyltransferase	28.1311	19.756	23.6605	44.1087	17.369	27.3864	34.918	11.3686	20.7083	12.0292	-0.328918	0.545323	Not significant
DEACI_0886	Nucleotidyl transferase domain protein	44.6531	56.0512	32.1694	59.671	36.1968	50.575	93.7955	23.8613	77.8443	28.7038	0.457403	0.422008	Not significant
DEACI_0887	phosphoglucosamine mutase	55.5831	437.571	49.531	70.2444	33.9004	68.6565	380.84	293.602	515.136	560.707	3.06336	4.43058e-20	Up
DEACI_0888	peroxiredoxin	64.3787	591.655	54.4632	83.1601	35.395	84.4965	465.049	435.696	682.057	783.818	3.26563	3.32984e-20	Up
DEACI_0889	peroxiredoxin	86.9051	857.859	41.2044	115.414	51.8074	139.194	781.455	609.945	1013.6	1026.44	3.28041	2.14807e-14	Up
DEACI_0890	Winged helix-turn-helix DNA-binding domain protein	41.1017	35.2028	57.9904	33.4189	37.1356	35.8621	35.6101	43.9985	28.472	32.7308	-0.0089456	0.97815	Not significant
DEACI_0891	WYL domain protein	48.6212	43.9309	68.9731	39.2231	44.0519	42.2367	44.6145	46.1115	39.0649	45.9326	0.0680766	0.799734	Not significant
DEACI_0892	HD/PDEase domain protein	92.1913	65.303	116.359	75.7604	95.115	81.5303	60.8716	77.4539	56.7706	66.116	-0.297746	0.239189	Not significant
DEACI_0893	SOS response associated peptidase (SRAP)	60.844	49.4512	85.0001	47.7111	58.7265	51.9382	51.8922	51.7507	44.73	49.4317	-0.0867019	0.754912	Not significant
DEACI_0894	Hotdog acyl-CoA thioesterase (ACOT)-type domain protein	109.064	74.4788	137.983	95.2742	96.1852	106.814	64.4765	81.8653	71.1115	80.4618	-0.343249	0.115128	Not significant
DEACI_0895	Protein of unknown function C-terminus (DUF2399)	174.312	141.678	232.793	152.314	152.693	159.448	128.157	132.137	130.724	175.695	-0.0906832	0.738405	Not significant
DEACI_0896	D12 class N6 adenine-specific DNA methyltransferase signature	117.214	88.8553	143.12	107.166	105.977	112.592	82.7887	84.2139	92.4733	95.9453	-0.198801	0.348607	Not significant
DEACI_0897	BlaR1 peptidase M56	134.499	144.783	194.758	104.439	108.766	130.033	144.162	127.18	139.758	168.033	0.326259	0.153541	Not significant
DEACI_0898	Penicillinase repressor	128.726	159.722	148.821	101.338	136.96	127.785	180.892	135.605	167.248	155.144	0.492527	0.0495686	Not significant
DEACI_0899	Hypothetical protein	48.3525	10.9985	41.4198	58.0388	40.1713	53.78	11.3177	9.08841	10.3789	13.2091	-1.9329	3.7107e-11	Not significant
DEACI_0900	Hypothetical protein	196.44	113.686	117.017	347.39	115.194	206.16	134.885	113.731	88.5691	117.559	-0.624793	0.179787	Not significant
DEACI_0901	Putative ABC transporter	44.654	32.3879	34.7782	54.4281	39.4263	49.9836	37.048	34.708	25.7017	32.0941	-0.306568	0.386061	Not significant
DEACI_0902	ABC-2 family transporter protein	36.153	23.5098	41.4576	34.09	31.542	37.5224	25.8163	22.0915	22.285	23.8463	-0.425395	0.0495431	Not significant
DEACI_0903	Two component system, signal transduction histidine kinase	25.6872	21.0997	30.7619	20.9256	27.2906	23.7707	24.3066	21.1083	20.8544	18.1296	-0.0911744	0.763531	Not significant
DEACI_0904	Two component system, signal transduction response regulator	22.0054	12.7682	25.6272	24.1977	20.5125	17.6843	11.2073	11.7607	14.8506	13.2542	-0.579109	0.036344	Not significant
DEACI_0905	RNA polymerase sigma factor 54 interaction domain protein	143.438	54.5725	106.04	147.212	182.495	138.007	58.2262	50.2652	58.4042	51.3947	-1.22684	0.000135548	Not significant
DEACI_0906	4Fe-4S ferredoxin-type, iron-sulphur binding domain protein	4.16171	2.39967	4.2049	4.16734	2.29219	5.98241	2.36301	2.02543	2.04317	3.16707	-0.584108	0.212632	Not significant
DEACI_0907	Cysteine-rich domain protein	2.27241	1.26011	2.38355	2.26383	1.36971	3.07257	1.10028	0.880222	1.86466	1.19526	-0.6038	0.228325	Not significant
DEACI_0908	Dihydroprymidine dehydrogenase domain II, 4Fe-4S cluster	3.22353	1.71408	3.67733	4.8061	1.54343	2.86728	1.62497	1.82808	1.31136	2.09193	-0.695433	0.0793552	Not significant
DEACI_0909	Methyl-viologen-reducing hydrogenase, delta subunit	3.35465	2.07747	3.2295	3.83411	2.95247	3.4025	2.98157	0.74539	0.902303	3.68062	-0.507593	0.403288	Not significant
DEACI_0910	NADH ubiquinone oxidoreductase, 20 Kd subunit	5.4931	2.75483	8.17467	6.9014	1.79257	5.10376	3.26109	1.30443	3.23325	3.22055	-0.718942	0.144933	Not significant
DEACI_0911	ferredoxin hydrogenase	6.94847	5.81853	5.96177	8.42608	4.82005	8.586	5.63514	3.80043	7.56168	6.27688	-0.0756141	0.877288	Not significant
DEACI_0912	Peptidase HybD-like domain protein	15.6239	25.443	12.2145	20.6087	11.8611	17.8115	20.8288	18.4407	32.7614	29.7411	0.844432	0.0245183	Not significant
DEACI_0913	Hypothetical protein	0.161662	0.269697	0.646647	0	0	0	0.597004	0	0.481785	0	0.321392	0.822393	Not significant
DEACI_0914	Protein of unknown function (DUF3231)	58.1779	35.4542	29.9165	97.073	28.5928	77.1292	61.7598	26.352	34.5667	19.1382	-0.540238	0.359533	Not significant
DEACI_0915	flavin oxidoreductase / NADH oxidase family	81.6468	50.5216	48.4461	129.274	44.2629	104.604	98.7477	28.8013	50.5874	23.9498	-0.51372	0.397066	Not significant
DEACI_0916	AMP-dependent synthetase/ligase	31.9064	16.6411	19.491	52.0127	15.0735	41.0484	26.8561	10.9816	17.0225	11.7041	-0.748008	0.152665	Not significant
DEACI_0917	Phage integrase family	41.6754	27.6339	21.6817	59.8272	28.6149	56.5776	50.1484	14.1174	31.2877	14.9823	-0.428234	0.480201	Not significant
DEACI_0918	Two component system, signal transduction histidine kinase	24.7212	36.6624	28.9968	21.8323	23.6963	24.3596	34.9113	34.2631	36.6387	40.8367	0.753884	0.000103594	Not significant
DEACI_0919	Two component system, signal transduction response regulator	33.6688	60.9751	36.8343	35.404	29.7106	32.7262	59.0354	60.5315	58.5095	65.8241	1.03307	2.86127e-07	Not significant
DEACI_0920	CAAX protease self-immunity	68.4996	147.228	74.6878	56.657	83.8626	58.7912	142.386	144.624	145.258	156.644	1.25864	5.05629e-07	Not significant
DEACI_0921	Nucleic acid-binding, OB-fold	130.84	277.557	130.5	94.8956	183.219	114.744	266.848	280.731	278.205	284.445	1.21736	7.98108e-05	Not significant
DEACI_0922	Stomatin family	160.634	289.883	185.024	94.0419	214.742	148.727	285.709	328.764	268.458	276.601	1.00465	0.0017973	Not significant
DEACI_0923	Ferritin- like diiron domain protein	1312.96	2606.34	1486.41	1110.66	1433.33	1221.42	2879.71	3175.27	2249.98	2120.41	1.15352	4.17207e-06	Not significant
DEACI_0924	Desulfoferrodoxin Dfx	2167.16	4284.42	2219.97	1889.89	2525.44	2033.36	4848.43	5255.58	3702.52	3331.14	1.13063	5.311e-05	Not significant
DEACI_0925	Hypothetical protein	71.0744	75.0163	63.3047	85.3733	57.433	78.1866	76.1238	74.8757	75.5315	73.5341	0.243549	0.436645	Not significant
DEACI_0926	Transposase IS200 like	76.4003	71.6613	76.6132	76.2301	71.879	80.8789	79.6333	73.859	74.9428	58.2102	0.0854929	0.793726	Not significant
DEACI_0927	N-acetyl-gamma-glutamyl-phosphate reductase	18.2784	12.4757	37.3623	7.83198	14.9978	12.9215	10.0568	8.17702	13.1978	18.4713	-0.255869	0.629432	Not significant
DEACI_0928	glutamate N-acetyltransferase	20.177	11.9713	41.6655	9.43549	15.4922	14.1148	7.39221	11.8412	11.8206	16.8312	-0.444618	0.350199	Not significant
DEACI_0929	acetylglutamate kinase	39.1237	32.4527	68.3146	24.4843	34.6476	29.0482	25.8555	25.2063	30.9927	47.7561	-0.0211409	0.964396	Not significant
DEACI_0930	Acetylornithine/Succinylornithine transaminase family	48.1931	26.9385	86.1277	26.9106	42.1875	37.5467	23.2787	21.0388	30.0189	33.4174	-0.56552	0.119371	Not significant
DEACI_0931	Carbamoyl-phosphate synthase (glutamine-hydrolysing)	43.8062	27.7525	83.4844	19.3781	42.8443	29.5179	20.8746	22.0479	31.7978	36.2898	-0.375692	0.421722	Not significant
DEACI_0932	Carbamoyl-phosphate synthase (glutamine-hydrolysing)	77.3713	76.5847	111.669	58.4277	70.3328	69.0561	65.8979	59.7887	80.9291	99.7233	0.201995	0.517625	Not significant
DEACI_0933	Phage shock protein, PspC, N-terminal	455.747	458.23	488.865	480.479	380.574	473.071	395.926	337.09	500.165	599.737	0.18958	0.561914	Not significant
DEACI_0934	ornithine carbamoyltransferase	109.494	83.4524	165.893	66.644	117.509	87.9291	59.3916	74.1375	89.7032	110.577	-0.16466	0.689966	Not significant
DEACI_0935	Argininosuccinate synthase	118.423	115.023	177.027	63.3601	129.6	103.704	77.2274	97.1956	117.139	168.532	0.171477	0.707027	Not significant
DEACI_0936	argininosuccinate lyase	77.2275	79.2142	129.98	64.3877	51.6	62.9418	76.5046	93.6374	68.3989	78.3158	0.284258	0.344636	Not significant
DEACI_0937	nicotinate phosphoribosyltransferase/nicotinate-nucleotide diphosphorylase (carboxylating)	28.8664	31.3053	44.4357	23.7092	22.64	24.6806	27.9128	24.2631	37.4702	35.5751	0.349147	0.239172	Not significant
DEACI_0938	NAD+ synthase (glutamine-hydrolysing)/NAD+ synthase	88.2685	93.126	123.976	73.2716	68.7258	87.1005	103.587	66.1007	116.065	86.7507	0.298679	0.32814	Not significant
DEACI_0939	5'-nucleotidase	182.332	235.233	291.555	128.916	139.267	169.59	250.8	167.777	254.989	267.366	0.599213	0.0375002	Not significant
DEACI_0940	UDP-N-acetylmuramate-L-alanine ligase	191.488	208.051	266.881	145.223	153.517	200.333	261.465	142.49	237.639	190.611	0.335506	0.284838	Not significant
DEACI_0941	AMP-binding enzyme C-terminal domain protein	199.814	100.362	125.49	395.131	53.3009	225.336	101.752	159.68	15.6505	124.365	-0.769608	0.282348	Not significant
DEACI_0942	Peptidylprolyl isomerase	274.148	287.544	195.016	343.347	261.903	296.326	426.437	215.305	337.168	171.268	0.208445	0.674923	Not significant
DEACI_0943	Hypothetical protein	163.046	187.235	150.565	204.696	127.89	169.032	262.759	154.258	191.906	140.016	0.362006	0.322374	Not significant
DEACI_0944	Hypothetical protein	384.49	170.737	260.992	564.832	259.15	452.987	211.376	151.885	190.698	128.991	-0.98318	0.012593	Not significant
DEACI_0945	Hypothetical protein	102.077	77.5473	114.069	81.5615	106.75	105.928	81.1926	66.8643	79.5909	82.5414	-0.209368	0.445426	Not significant
DEACI_0946	Domain of unknown function (DUF1992)	249.919	259.434	248.597	313.09	179.408	258.579	427.378	173.613	237.25	199.495	0.222244	0.616263	Not significant
DEACI_0947	Ferritin-related protein	280.929	316.095	196.876	423.881	189.022	313.938	558.796	189.744	295.1	220.739	0.302295	0.575087	Not significant
DEACI_0948	Lipoteichoic acid synthase-like	35.6834	64.6952	50.8109	25.7209	31.6835	34.5183	56.392	72.5108	49.0526	80.8256	1.05692	3.37599e-05	Not significant
DEACI_0949	Transglycosylase SLT domain protein	32.8139	54.864	48.9088	23.4106	28.7696	30.1666	44.334	59.8122	42.7265	72.5832	0.946743	0.000604248	Not significant
DEACI_0950	FldB/FldC dehydratase alpha/beta subunit	49.2628	66.2922	58.3635	37.8962	53.289	47.5025	62.3944	78.0671	48.2661	76.4414	0.601883	0.0265962	Not significant
DEACI_0951	Cobalt uptake substrate-specific transmembrane region	56.5726	16.8369	63.353	46.9996	60.0423	55.8954	14.0927	20.264	16.7992	16.1916	-1.53995	2.27606e-10	Not significant
DEACI_0952	Restriction endonuclease type II-like	95.7996	36.1833	106.538	85.1124	94.5607	96.9867	32.7317	43.7518	26.0164	42.2333	-1.20792	1.75645e-06	Not significant
DEACI_0953	Hypothetical protein	20.3946	22.7008	22.4596	18.5288	18.1564	22.4334	24.3679	30.1192	15.39	20.926	0.330686	0.311621	Not significant
DEACI_0954	Hypothetical protein	17.0634	17.6658	20.8544	14.2794	12.9214	20.1982	17.9101	26.4174	11.7435	14.5921	0.242726	0.548002	Not significant
DEACI_0955	Hypothetical protein	222.993	293.786	202.466	188.645	291.203	209.659	288.37	337.169	251.094	298.512	0.537635	0.0929478	Not significant
DEACI_0956	Hypothetical protein	313.216	448.873	392.838	210.243	362.886	286.897	394.343	526.748	406.506	467.896	0.700265	0.0129157	Not significant
DEACI_0958	Hypothetical protein	1006.7	970.078	669.2	712.367	1646.78	998.447	973.771	1072.25	976.862	857.429	0.063766	0.907384	Not significant
DEACI_0959	Amidohydrolase family	34.1227	53.1125	23.0448	48.4527	20.8612	44.1322	69.1051	29.1524	68.4815	45.7111	0.76218	0.100192	Not significant
DEACI_0960	Spore coat protein CotF-like	597.171	347.738	342.206	991.267	292.683	762.53	650.854	258.98	293.985	187.133	-0.600837	0.298657	Not significant
DEACI_0961	Ferritin-related protein	346.052	216.122	107.216	607.248	156.213	513.53	405.929	167.547	170.389	120.623	-0.518277	0.445094	Not significant
DEACI_0962	Spore coat protein CotF-like	289.847	176.37	132.556	528.387	116.891	381.553	329.894	140.846	141.701	93.0394	-0.543096	0.397066	Not significant
DEACI_0963	Hypothetical protein	304.642	196.385	88.713	546.327	166.15	417.378	381.195	138.537	156.098	109.71	-0.482415	0.480872	Not significant
DEACI_0964	Uncharacterized protein conserved in bacteria (DUF2225)	34.3996	46.1193	29.5468	34.5824	36.3281	37.141	44.2242	48.6327	36.2451	55.3753	0.56592	0.0588682	Not significant
DEACI_0965	Hypothetical protein	47.0556	48.7129	54.9788	43.044	49.6804	40.5192	47.3285	52.1297	45.9439	49.4496	0.23802	0.440159	Not significant
DEACI_0966	peroxiredoxin	134.333	129.947	121.108	156.876	122.772	136.578	157.097	139.699	97.6647	125.328	0.10938	0.759297	Not significant
DEACI_0967	Bacteriophage Tuc2009, YjcQ	156.938	107.614	142.425	219.098	114.91	151.316	106.107	97.2221	124.346	102.782	-0.361716	0.297602	Not significant
DEACI_0968	Hypothetical protein	164.679	192.014	160.31	246.854	64.2617	187.292	159.726	196.726	194.532	217.073	0.398049	0.378108	Not significant
DEACI_0969	Hypothetical protein	50.2449	76.0056	44.5799	73.9581	21.0391	61.4025	69.742	70.709	89.4964	74.075	0.75567	0.0696161	Not significant
DEACI_0970	Hypothetical protein	18.4487	23.5079	6.84686	30.5639	7.86911	28.5151	24.0206	18.9636	22.9556	28.0918	0.451897	0.461989	Not significant
DEACI_0971	Peptidase U32	113.767	74.0968	95.3277	181.178	42.1136	136.447	75.1907	68.5897	77.1228	75.4839	-0.422947	0.379837	Not significant
DEACI_0972	Hypothetical protein	45.6576	84.9249	45.8055	57.8438	29.0799	49.9014	96.5251	55.753	111.105	76.3161	1.0576	0.00206481	Not significant
DEACI_0973	Glycosyl transferase family 2	17.8298	144.762	18.4522	19.4664	12.324	21.0764	122.106	99.1403	173.805	183.997	3.13901	1.87492e-26	Up
DEACI_0974	Glycosyl transferase family 2	25.8067	300.359	24.8987	27.6856	16.9201	33.7222	201.559	206.511	331.125	462.242	3.60544	3.62534e-25	Up
DEACI_0975	Glycosyltransferase 2-like	27.1188	271.314	32.9285	29.114	18.1232	28.3094	201.988	186.026	291.392	405.849	3.4419	8.50997e-30	Up
DEACI_0976	Glycosyltransferase 2-like	36.6506	595.986	32.2974	44.0209	26.4044	43.8797	312.459	529.122	529.352	1013.01	4.03688	1.67766e-27	Up
DEACI_0977	Hypothetical protein	38.9412	432.626	53.5772	35.1451	27.6625	39.38	268.01	483.572	375.723	603.2	3.61364	7.37757e-37	Up
DEACI_0978	Glycosyl transferase, family 1	39.0091	236.13	51.2553	35.2015	30.2967	39.2827	264.504	160.248	311.056	208.712	2.76403	6.50075e-25	Up
DEACI_0979	Glycosyl transferases group 1	68.1057	321.488	79.3112	70.4104	43.6197	79.0816	510.422	99.7653	494.886	180.881	2.31173	1.53286e-06	Up
DEACI_0980	Hypothetical protein	98.6985	511.484	96.1615	118.374	66.7939	113.465	838.69	179.046	778.891	249.311	2.41266	8.22993e-07	Up
DEACI_0981	Hypothetical protein	110.241	641.607	123.952	110.434	83.4078	123.171	1102.9	169.59	1012.05	281.886	2.56193	7.47254e-07	Up
DEACI_0982	6-phosphogluconolactonase	1424.55	13445.6	1289.37	2112.81	471.329	1824.7	12619.1	8197.71	17772.9	15192.8	3.26603	3.58715e-14	Up
DEACI_0983	Glycosyl transferases group 1	24.548	129.175	23.7701	28.47	13.5167	32.4353	113.416	94.1897	149.046	160.05	2.51386	1.70762e-14	Up
DEACI_0984	Glycosyltransferase subfamily 4-like, N-terminal domain protein	18.7838	73.056	18.7392	21.0103	11.3655	24.0203	51.3955	75.7005	72.5326	92.5951	2.09645	1.32691e-11	Up
DEACI_0985	Glycosyl transferase, family 1	17.941	166.879	17.088	23.8909	9.31508	21.4699	67.5141	220.963	121.146	257.893	3.23235	1.06286e-13	Up
DEACI_0986	GDP-mannose 4,6 dehydratase	14.5067	374.596	10.3699	23.4165	8.29183	15.9487	99.3524	548.146	203.716	647.167	4.48259	1.1539e-17	Up
DEACI_0987	Hypothetical protein	10.8337	275.685	17.1585	13.5805	4.08873	8.50712	66.144	378.381	143.875	514.339	4.53299	1.90642e-17	Up
DEACI_0988	Nucleotidyl transferase domain protein	6.14457	153.032	10.846	5.52751	4.00772	4.19703	50.4333	194.284	89.6777	277.733	4.59899	1.00981e-22	Up
DEACI_0989	Glycosyl transferase family 2	6.54596	105.929	9.65844	6.77414	3.41553	6.33573	28.5343	159.682	58.5646	176.935	3.96797	1.32847e-15	Up
DEACI_0990	RmlD substrate binding domain protein	8.94504	50.4696	19.7761	3.97122	7.4385	4.59432	14.502	81.7951	30.0578	75.5237	2.5842	2.43516e-06	Up
DEACI_0991	Polysaccharide biosynthesis protein	8.75572	48.5531	17.4157	5.81843	4.84625	6.94245	13.574	73.8488	30.9067	75.8831	2.58013	3.51764e-07	Up
DEACI_0992	UDP-N-acetylglucosamine 2-epimerase (non-hydrolysing)	27.9694	121.612	45.1157	17.9073	26.5339	22.3206	52.043	154.885	81.9194	197.602	2.24989	7.23386e-08	Up
DEACI_0993	Glycosyl transferase family 2	53.8214	104.111	90.4415	20.3311	64.581	39.9321	69.7877	133.029	67.9816	145.647	1.12726	0.0127998	Not significant
DEACI_0994	Hypothetical protein	41.9523	230.081	74.4553	18.9123	40.1023	34.3393	91.9189	382.328	119.546	326.531	2.54512	1.58515e-07	Up
DEACI_0995	Collagen triple helix repeat (20 copies)	56.243	242.536	112.573	26.6638	41.7996	43.9354	92.9998	382.161	139.248	355.735	2.25168	3.86148e-06	Up
DEACI_0996	Hypothetical protein	105.465	187.48	246.927	32.3754	63.4128	79.144	110.531	236.413	130.082	272.892	1.08305	0.0394344	Not significant
DEACI_0997	Glycosyltransferase 2-like	229.567	555.064	401.162	103.866	199.672	213.569	347.706	691.162	366.448	814.939	1.46466	0.000324459	Not significant
DEACI_0998	Permease for cytosine/purines, uracil, thiamine, allantoin	326.136	378.73	548.738	145.181	294.25	316.376	391.061	367.949	290.799	465.112	0.444708	0.245217	Not significant
DEACI_0999	Tryptophan-tRNA ligase	134.654	209.499	177.281	80.1064	145.712	135.519	185.494	261.774	158.66	232.07	0.819874	0.00757829	Not significant
DEACI_1000	Cysteine-rich secretory protein family	95.5158	40.8928	114.331	69.4505	91.7986	106.483	50.4372	29.2916	36.8566	46.9858	-1.01734	0.000172184	Not significant
DEACI_1001	4Fe-4S ferredoxin, iron-sulphur binding, conserved site	69.3531	71.0155	88.2823	60.2073	61.1809	67.7417	71.6681	82.0006	64.8409	65.5524	0.236333	0.283398	Not significant
DEACI_1002	adenylate cyclase	36.1771	24.7356	48.142	38.0423	26.8265	31.6976	25.601	26.5491	22.0948	24.6974	-0.334584	0.156053	Not significant
DEACI_1003	YbbR-like	124.886	95.5013	158.328	108.393	114.168	118.656	88.1441	92.6257	99.4334	101.802	-0.181737	0.394925	Not significant
DEACI_1004	Pyridine nucleotide disulphide reductase class-I	261.674	307.481	275.167	236.379	276.432	258.719	308.618	293.826	322.818	304.661	0.405258	0.083165	Not significant
DEACI_1005	phosphoglucosamine mutase	69.5758	60.4796	107.473	49.7476	64.3741	56.7089	58.6019	58.3152	62.6706	62.3305	0.028716	0.932491	Not significant
DEACI_1006	glutamine-fructose-6-phosphate transaminase (isomerizing)	70.7265	63.0546	106.878	61.1021	58.4104	56.5152	51.0836	44.8369	72.0257	84.2724	0.0635625	0.872295	Not significant
DEACI_1007	ABC/ECF transporter, transmembrane component	28.9269	45.422	32.8649	16.9077	36.1979	29.7372	37.6745	35.1459	48.5639	60.3038	0.809231	0.0217543	Not significant
DEACI_1008	Putative ABC transporter	23.6635	37.8613	36.5951	10.7455	26.1226	21.1908	32.3672	29.2722	36.3189	53.4868	0.87232	0.021859	Not significant
DEACI_1009	BioY protein	26.1274	44.113	32.9079	22.3994	26.3602	22.8419	34.77	38.1456	42.3618	61.1745	0.935677	0.000769104	Not significant
DEACI_1010	GntR-type HTH domain protein	15.1344	28.4094	18.3043	14.4428	13.8286	13.9619	24.4387	22.3587	26.0164	40.8238	1.0797	0.000308031	Not significant
DEACI_1011	Putative ABC transporter	24.3708	28.2613	31.3222	17.7924	24.7403	23.6286	25.1818	21.9994	27.468	38.3962	0.405684	0.189361	Not significant
DEACI_1012	Hypothetical protein	27.4271	32.0519	30.9005	23.6893	27.363	27.7554	28.7841	30.1913	28.8039	40.4284	0.403712	0.120641	Not significant
DEACI_1013	Major facilitator superfamily transporter	31.7782	24.3442	28.8461	28.679	37.8059	31.7818	22.8159	22.5044	21.6803	30.3763	-0.226115	0.505796	Not significant
DEACI_1014	Solute-binding protein family 5 domain	1366.11	705.7	1280.67	1345.57	1313.17	1525.04	613.714	849.786	488.241	871.06	-0.776701	0.00855868	Not significant
DEACI_1015	Uncharacterized protein conserved in bacteria (DUF2179)	1137.25	181.129	1033.3	1268.16	722.34	1525.21	231.761	186.156	145.47	161.128	-2.42072	1.07045e-15	Down
DEACI_1016	Hypothetical protein	980.149	115.372	645.71	1188.97	770.726	1315.19	164.952	110.416	102.548	83.5732	-2.84641	2.13951e-15	Down
DEACI_1017	Tetracycline resistance protein TetB signature	628.967	203.049	653.917	585.435	656.411	620.104	6.27411	8.67693	713.862	83.3837	-0.948702		Not significant
DEACI_1018	Universal stress protein signature	1300.45	405.354	1259.56	1568.73	1160.31	1213.22	11.6269	14.0932	1424.5	171.191	-0.973546		Not significant
DEACI_1019	Binding-protein-dependent transport system inner membrane component	28.9276	32.0706	30.3958	28.239	31.002	26.0738	25.5011	14.4765	59.4917	28.8131	0.327611	0.524561	Not significant
DEACI_1020	Bacterial extracellular solute-binding protein	19.0025	20.9923	15.8091	19.47	21.7815	18.9493	19.0863	12.5103	33.5236	18.849	0.301111	0.51935	Not significant
DEACI_1021	HD/PDEase domain protein	26.0829	43.6951	31.65	16.0886	29.1872	27.4057	37.8628	43.8987	43.8404	49.1786	0.921491	0.00122636	Not significant
DEACI_1022	ABC transporter integral membrane type-2 domain protein	38.5744	66.3186	50.4083	26.8418	39.3233	37.7243	56.6992	74.2606	59.119	75.1957	0.970551	0.000103126	Not significant
DEACI_1023	Putative ABC transporter	60.2555	108.8	86.5522	38.1196	56.2833	60.0668	93.0781	126.102	80.0322	135.988	1.04718	0.000276558	Not significant
DEACI_1024	EXLDI protein	93.7538	177.051	124.231	65.0545	100.331	85.3984	155.766	217.607	139.213	195.616	1.09889	4.22639e-05	Not significant
DEACI_1025	Hypothetical protein	12.0318	23.5076	18.1673	10.5321	9.36753	10.0601	18.5152	23.5251	23.3796	28.6106	1.17016	2.97509e-05	Not significant
DEACI_1026	Hypothetical protein	11.8115	16.3771	18.4295	9.21252	13.5126	6.09152	13.4326	20.8951	10.8402	20.3406	0.660268	0.117388	Not significant
DEACI_1027	RNA polymerase sigma factor, region 2	22.3249	40.4739	13.7182	33.4019	17.1996	24.9798	36.6134	32.9289	46.6437	45.7094	0.97101	0.0144233	Not significant
DEACI_1028	Chorismate mutase/prephenate dehydratase	30.463	9.41266	105.242	5.87298	5.44727	5.29001	7.38793	11.5296	7.67845	11.0547	-0.974498		Not significant
DEACI_1029	B12-binding domain protein	95.2112	91.1525	160.914	60.9462	85.7612	73.2232	86.8758	88.0617	79.3444	110.328	0.176189	0.614222	Not significant
DEACI_1030	ResB-like family	11.386	8.40541	18.0671	8.6183	9.05753	9.80118	7.92866	12.5661	6.70028	6.42657	-0.19629	0.623379	Not significant
DEACI_1031	Hypothetical protein	1.29389	4.08654	2.1163	2.01	0	1.04926	7.81533	1.95383	0.788376	5.78862	1.45468	0.122594	Not significant
DEACI_1032	Cytochrome c-type biogenesis protein CcmC	15.4143	8.89024	28.5508	12.1975	9.64776	11.2612	6.46724	13.5224	6.95879	8.61255	-0.508989	0.215348	Not significant
DEACI_1033	Transcriptional regulator PadR-like family	440.953	235.939	480.385	406.272	429.991	447.163	276.558	247.543	214.078	205.579	-0.713552	0.00122914	Not significant
DEACI_1034	HTH ArsR-type DNA-binding domain protein	54.0231	42.2617	58.083	62.7181	40.0963	55.1951	40.218	46.6017	36.8351	45.3919	-0.16565	0.596406	Not significant
DEACI_1035	Domain of unknown function DUF1648	58.3566	52.2317	57.9441	58.3647	55.1244	61.9932	47.3015	60.6753	48.3973	52.5526	0.0150132	0.963852	Not significant
DEACI_1036	O-acetylhomoserine aminocarboxypropyltransferase	113.522	246.814	141.706	87.926	108.179	116.277	264.129	429.367	111.326	182.436	1.26605	0.00172807	Not significant
DEACI_1037	High-affinity nickel-transport protein	44.9735	101.726	62.0325	30.0436	48.6096	39.2083	98.7059	180.628	55.9353	71.6341	1.33185	0.000950567	Not significant
DEACI_1038	Glycosyltransferase family 20	81.9888	31.4307	116.108	70.7463	73.2062	67.8949	34.2584	28.282	28.3939	34.7884	-1.15896	2.29599e-09	Not significant
DEACI_1039	Glycoside hydrolase superfamily	154.808	258.734	187.041	165.265	116.786	150.141	152.26	282.683	254.89	345.102	0.923526	0.00271024	Not significant
DEACI_1040	Putative cell wall binding repeat 2	23.6925	35.1128	29.1676	12.8758	27.4703	25.2562	31.4797	31.8589	37.0351	40.0777	0.748457	0.0259009	Not significant
DEACI_1041	Two component system, signal transduction response regulator	3.93197	2.12166	6.6928	2.34919	3.80042	2.88546	2.01489	0.940279	3.14365	2.3878	-0.601968	0.234598	Not significant
DEACI_1042	phospholipase C	7.03229	3.99641	6.45561	5.71331	10.5773	5.38295	4.60546	2.30272	5.46563	3.61181	-0.622172	0.184407	Not significant
DEACI_1043	Hypothetical protein	53.1108	55.8639	47.3346	50.8531	52.6992	61.5564	83.8194	39.7604	59.5486	40.3274	0.231274	0.58863	Not significant
DEACI_1044	PIN domain protein	52.9601	18.5157	78.2342	58.5047	23.2022	51.8993	26.8773	14.5615	21.1054	11.5187	-1.2296	0.00158128	Not significant
DEACI_1045	ABC-type cobalt transport system, permease component	2.5405	4.08424	2.77135	1.93024	2.89556	2.56485	4.43489	3.0703	3.44132	5.39046	0.839516	0.0457104	Not significant
DEACI_1046	Hypothetical protein	3.67698	2.31838	5.29075	2.5125	1.65837	5.24629	4.88458	0.488457	1.97094	1.92954	-0.405426	0.610954	Not significant
DEACI_1047	Hypothetical protein	2.53382	1.24538	1.86234	3.09541	1.94582	3.23171	2.14922	1.28953	0.693771	0.848997	-0.778558	0.309943	Not significant
DEACI_1048	Putative ABC transporter	4.85229	5.51151	6.54348	3.54303	3.25865	6.06401	6.0976	5.13778	5.01192	5.79875	0.392469	0.2081	Not significant
DEACI_1049	ABC/ECF transporter, transmembrane component	3.31086	3.30676	3.81926	2.7983	2.62229	4.00357	4.73499	2.41786	3.08945	2.98476	0.187716	0.669922	Not significant
DEACI_1050	Xylose isomerase-like, TIM barrel domain protein	2.0269	2.64252	2.44289	2.18371	1.20112	2.27987	1.85735	3.58201	2.24833	2.8824	0.558767	0.227873	Not significant
DEACI_1051	Transposase IS116/IS110/IS902 family	7.81433	6.61168	9.69043	6.90277	6.54618	8.11794	7.55825	6.09285	5.78834	7.00727	-0.0419955	0.898761	Not significant
DEACI_1052	Xylose isomerase-like, TIM barrel domain protein	8.86081	6.59743	8.23931	5.58962	11.8881	9.72626	7.24455	5.07117	5.84638	8.22764	-0.246791	0.630766	Not significant
DEACI_1053	ABC transporter, phosphate-binding protein PstS	7.44825	11.8923	8.39943	4.84031	8.9731	7.58017	13.4181	7.75458	9.70341	16.6931	0.825422	0.0226942	Not significant
DEACI_1054	phosphate ABC transporter, permease protein PstC	10.5382	7.37081	10.1198	12.2521	7.32005	12.4608	9.24026	4.62011	8.11977	7.50308	-0.32582	0.406213	Not significant
DEACI_1055	Phosphate transport system permease protein PstA	5.75575	4.50289	6.63335	4.87372	6.79989	4.71602	5.43081	3.58201	4.66244	4.33628	-0.160671	0.692451	Not significant
DEACI_1056	phosphate-transporting ATPase	10.2549	7.86865	14.8056	9.28622	8.75617	8.17162	7.86613	7.47925	7.59679	8.53242	-0.162276	0.614222	Not significant
DEACI_1057	Phosphate transport system protein PhoU	33.5163	103.812	40.4155	35.7753	22.1269	35.7476	112.983	70.7448	128.637	102.882	1.8045	1.1485e-10	Not significant
DEACI_1058	Two component system, signal transduction histidine kinase	23.0733	57.301	23.5286	20.5984	21.6981	26.4682	64.9545	34.3094	79.3779	50.5622	1.46045	7.58477e-06	Not significant
DEACI_1059	Two component system, signal transduction response regulator	14.873	20.7492	16.0931	8.79595	17.2903	17.3127	26.0709	15.2781	24.2066	17.4414	0.646497	0.0811743	Not significant
DEACI_1060	Hypothetical protein	27.5456	26.3088	19.8403	27.8888	36.4841	25.9691	30.0402	29.3074	21.2861	24.6016	0.0750222	0.884687	Not significant
DEACI_1061	putative selenium-dependent hydroxylase accessory protein YqeC	35.166	28.6532	59.521	30.2757	20.1768	30.6908	27.9642	31.2612	25.7208	29.6667	-0.0406132	0.916007	Not significant
DEACI_1062	Selenium-dependent molybdenum hydroxylase system protein, YqeB family	22.8614	11.9927	41.232	20.9233	11.7491	17.541	12.2032	15.5423	10.6319	9.59319	-0.642784	0.0752555	Not significant
DEACI_1063	Aldehyde oxidase/xanthine dehydrogenase, molybdopterin binding	25.7783	18.9349	43.7717	27.0926	10.7911	21.458	19.0705	21.7948	16.4893	18.385	-0.189881	0.677721	Not significant
DEACI_1064	peroxiredoxin	93.2181	49.0071	98.5425	129.85	48.2332	96.2471	50.2698	53.0017	46.0799	46.6769	-0.716894	0.0361739	Not significant
DEACI_1065	Hypothetical protein	1469.17	481.164	1038.17	2341.64	938.061	1558.81	432.426	519.22	385.243	587.767	-1.41392	0.000184101	Not significant
DEACI_1066	Hypothetical protein	1518.82	405.335	1231.69	2306.86	935.318	1601.43	387.592	433.017	321.362	479.37	-1.69685	7.99054e-07	Not significant
DEACI_1067	Natural resistance-associated macrophage protein	89.0159	103.033	121.008	62.8474	90.6441	81.5641	114.565	68.708	121.265	107.594	0.413471	0.189361	Not significant
DEACI_1068	Two component system, signal transduction histidine kinase	85.8442	85.078	102.637	70.1737	88.5121	82.054	87.5699	71.8063	84.8261	96.1096	0.174757	0.496347	Not significant
DEACI_1069	Two component system, signal transduction response regulator	248.381	234.693	241.217	240.883	243.227	268.196	246.029	162.18	264.272	266.289	0.0876963	0.810442	Not significant
DEACI_1070	Ammonium transporter, conserved site	159.601	161.849	226.22	126.054	131.702	154.428	151.46	128.026	167.798	200.111	0.237542	0.37957	Not significant
DEACI_1071	NADP-dependent oxidoreductase domain protein	92.5172	60.1555	125.653	71.0307	76.4154	96.9695	59.8227	47.9764	64.0509	68.7721	-0.400254	0.106142	Not significant
DEACI_1072	ABC-2 family transporter protein	109.159	201.509	155.71	97.239	80.1656	103.523	143.208	237.4	171.053	254.374	1.08914	4.75591e-05	Not significant
DEACI_1073	Hypothetical protein	184.386	347.581	246.441	157.901	140.77	192.432	285.294	361.609	323.478	419.944	1.11646	2.49325e-07	Not significant
DEACI_1074	Peptidase M20	153.687	325.41	192.139	125.218	138.283	159.108	317.429	323.797	284.657	375.759	1.27025	5.60691e-12	Not significant
DEACI_1075	Hypothetical protein	10.4587	5.84183	4.91048	8.80947	10.2611	17.8538	6.04467	4.53349	7.31711	5.47205	-0.645407	0.25821	Not significant
DEACI_1076	Natural resistance-associated macrophage protein	661.147	294.463	697.074	741.642	582.21	623.663	445.686	300.01	219.559	212.596	-0.971084	0.00196232	Not significant
DEACI_1077	Multihaem cytochrome	19.3246	42.4167	25.3355	18.3088	17.3788	16.2751	45.2556	67.6289	28.5606	28.2218	1.30225	0.000158668	Not significant
DEACI_1078	Sulphur transport domain protein	6.88862	13.0176	12.301	4.33407	5.80428	5.11513	12.6389	23.0796	8.57359	7.77845	1.11619	0.0136906	Not significant
DEACI_1079	Sulphur transport domain protein	2.86816	6.03643	5.2007	2.46974	2.32877	1.47343	7.20216	10.9747	3.59801	2.37087	1.20738	0.0426193	Not significant
DEACI_1080	Hypothetical protein	2.53809	3.48169	8.15864	0	1.02292	0.970808	4.51938	4.21807	3.40401	1.78527	0.733046	0.382114	Not significant
DEACI_1081	Molybdopterin oxidoreductase Fe4S4 domain protein	12.0554	17.6566	18.3135	10.7246	9.02187	10.1618	18.1778	26.3687	12.9729	13.107	0.763938	0.0196452	Not significant
DEACI_1082	4Fe-4S ferredoxin-type, iron-sulphur binding domain protein	11.6865	15.173	18.5507	7.60033	7.79086	12.8042	16.4549	22.1637	8.80764	13.2656	0.591185	0.142918	Not significant
DEACI_1083	Polysulphide reductase, NrfD	11.436	15.2143	19.5407	9.99344	7.61091	8.59905	18.5743	15.0516	12.5775	14.6536	0.643232	0.0345271	Not significant
DEACI_1084	Rieske 2Fe-2S subunit signature	41.8593	50.2558	61.3507	32.4741	33.6971	39.9155	50.82	48.805	50.7681	50.6303	0.483965	0.0364083	Not significant
DEACI_1085	Di-haem cytochrome, transmembrane	29.0476	17.7774	40.7666	27.2937	24.4391	23.6911	17.4302	15.7334	21.0372	16.9089	-0.478762	0.0680972	Not significant
DEACI_1086	Cytochrome b/b6-like domain protein	24.4829	14.8655	22.9068	24.4095	25.6848	24.9304	13.669	10.5741	17.8993	17.3195	-0.532201	0.121061	Not significant
DEACI_1087	Multihaem cytochrome	58.4579	50.1346	66.0892	47.4728	61.0002	59.2695	55.119	47.1074	48.3088	50.0031	-0.0373612	0.900109	Not significant
DEACI_1088	Hypothetical protein	178.004	194.138	173.75	144.161	221.258	172.848	225.928	140.652	219.461	190.511	0.282496	0.42793	Not significant
DEACI_1089	RNA polymerase sigma factor, region 3/4	471.271	703.133	478.085	380.619	523.265	503.115	685.441	697.123	715.014	714.952	0.739122	0.00273078	Not significant
DEACI_1090	Metal-sensitive transcriptional repressor	811.943	1289.25	749.985	852.019	829.77	815.997	1251.3	1302.65	1294.6	1308.43	0.820535	0.000663807	Not significant
DEACI_1091	RNA polymerase sigma factor, region 3/4	201.999	366.567	193.661	234.597	190.254	189.484	340.578	378.946	375.243	371.501	1.01696	2.18865e-05	Not significant
DEACI_1092	Hypothetical protein	2679.05	1096.91	2148.88	3399.85	2360.99	2806.47	1000.79	1248.88	1133.86	1004.12	-1.10691	0.000199904	Not significant
DEACI_1093	af2391 predicted	1929.39	351.437	2084.2	2960.08	860.672	1812.62	274.608	476.581	314.704	339.855	-2.18113	4.38879e-09	Down
DEACI_1094	Uncharacterised protein family UPF0251	2550.12	393.662	2727.77	4227.17	1131.18	2114.35	272.059	527.447	303.948	471.193	-2.403	2.11602e-09	Down
DEACI_1095	Dinitrogenase iron-molybdenum cofactor	2691.48	376.417	3866.85	3793.59	1102.89	2002.6	241.523	507.618	305.586	450.943	-2.5046	1.63731e-10	Down
DEACI_1096	CobQ/CobB/MinD/ParA nucleotide binding domain protein	1197.58	149.794	2363.25	1177.65	426.447	822.984	109.32	215.404	110.637	163.814	-2.59121	2.67468e-10	Down
DEACI_1097	CobQ/CobB/MinD/ParA nucleotide binding domain protein	781.308	65.8017	1898.41	508.803	314.661	403.36	46.6214	97.508	49.231	69.8463	-3.05521	1.89701e-11	Down
DEACI_1098	Dinitrogenase iron-molybdenum cofactor	3252.58	937.559	3610.15	3746.26	2594.05	3059.85	685.672	1039.75	904.89	1119.93	-1.58049	2.52281e-10	Not significant
DEACI_1099	Pyridine nucleotide-disulphide oxidoreductase	586.242	99.1047	847.904	574.436	407.686	514.943	71.0894	148.626	69.844	106.859	-2.28501	4.66976e-14	Down
DEACI_1100	Cupredoxin	352.019	199.615	455.103	279.506	316.158	357.31	177.116	234.6	143.169	243.575	-0.60948	0.0184887	Not significant
DEACI_1101	Elongator protein 3/MiaB/NifB	188.956	118.704	221.115	135.606	203.423	195.68	95.6542	138.815	88.49	151.856	-0.478983	0.127544	Not significant
DEACI_1102	Hypothetical protein	177.58	186.221	191.912	245.098	115.385	157.926	130.788	169.84	159.271	284.984	0.246257	0.558413	Not significant
DEACI_1103	HIT-like domain protein	107.723	99.9267	140.608	92.5079	96.5691	101.205	59.5977	97.2884	90.2468	152.574	0.0929846	0.823715	Not significant
DEACI_1104	Hypothetical protein	538.448	448.184	702.487	351.81	632.39	467.105	394.444	517.706	291.282	589.304	-0.0742805	0.86526	Not significant
DEACI_1105	Amino acid/polyamine transporter I	300.663	209.255	402.599	206.95	319.461	273.64	198.588	254.528	143.214	240.691	-0.31872	0.322789	Not significant
DEACI_1106	Phosphate binding protein	72.5495	51.6448	101.385	59.9258	69.0681	59.8185	60.2521	35.0173	65.3101	45.9995	-0.266637	0.43077	Not significant
DEACI_1107	Hypothetical protein	533.361	210.778	383.763	741.781	262.252	745.648	315.041	204.92	167.432	155.72	-1.13284	0.00907218	Not significant
DEACI_1108	P-type ATPase, transmembrane domain protein	92.1024	44.4897	64.0112	132.028	58.4658	113.905	75.6388	36.388	42.234	23.6978	-0.85719	0.0692414	Not significant
DEACI_1109	Protein of unknown function DUF5132	27.1114	7.79033	19.9537	56.8544	6.08068	25.5569	10.7461	7.67575	7.43326	5.30623	-1.50822	0.00910215	Not significant
DEACI_1110	Hypothetical protein	17.1137	5.49113	5.89541	45.6558	5.21201	11.6917	6.28018	4.60545	7.77113	3.30778	-1.34121	0.0535906	Not significant
DEACI_1111	Hypothetical protein	26.1299	7.18635	20.3441	37.7793	12.3729	34.0233	10.933	6.16729	6.1082	5.53694	-1.62166	0.000264388	Not significant
DEACI_1112	Hypothetical protein	26.2949	10.6039	25.408	38.0688	14.622	27.0806	13.4221	10.537	10.528	7.92838	-1.09383	0.00265139	Not significant
DEACI_1113	HAD ATPase, P-type, family IC	47.5478	28.4752	35.7473	82.9333	25.6891	45.8215	52.4827	17.0246	29.3293	15.0641	-0.54927	0.329194	Not significant
DEACI_1114	Hypothetical protein	618.77	550.727	258.706	1025.45	446.597	744.322	1184.58	235.315	586.413	196.602	-0.0448773	0.956621	Not significant
DEACI_1115	Protein of unknown function (DUF445)	15.0837	16.4896	16.764	11.9589	16.3681	15.2439	16.2205	16.5584	13.69	19.4896	0.303016	0.281346	Not significant
DEACI_1116	Protein of unknown function (DUF445)	35.3226	47.73	47.4237	26.5171	36.1554	31.1941	47.7765	54.3111	34.9815	53.8511	0.62555	0.0160597	Not significant
DEACI_1117	Hypothetical protein	100.594	294.81	99.6533	86.1016	108.751	107.872	258.526	159.827	298.388	462.499	1.66524	2.0804e-06	Not significant
DEACI_1118	SNARE associated Golgi protein	112.481	120.472	100.122	129.432	97.3446	123.028	129.381	110.551	123.06	118.897	0.261589	0.380385	Not significant
DEACI_1119	PAS domain protein	28.1756	36.9027	11.7622	41.8927	21.5064	37.5413	38.0072	31.5594	33.1367	44.9075	0.488098	0.335905	Not significant
DEACI_1120	Bacillus/Clostridium Ger spore germination protein	34.9017	13.6996	24.0379	55.2526	14.2667	46.0498	13.9852	15.1014	10.2794	15.4324	-1.1406	0.0112281	Not significant
DEACI_1121	germination protein, Ger(x)C family	15.4341	6.15574	8.75184	25.2726	7.11208	20.6	7.50865	6.8557	5.66433	4.59426	-1.11931	0.0199056	Not significant
DEACI_1122	Spore germination GerAB	7.11415	3.87664	2.28353	10.0308	3.87705	12.2652	4.65566	3.51369	4.04069	3.29651	-0.699963	0.229483	Not significant
DEACI_1123	Spore germination GerAB	6.79613	3.77071	4.55061	10.32	3.10503	9.20891	5.40162	3.17237	2.69851	3.81033	-0.667698	0.182106	Not significant
DEACI_1124	Hypothetical protein	3.41567	2.90108	0	5.67297	4.80053	3.18919	3.81769	1.69674	2.73857	3.3513	-0.130887	0.889062	Not significant
DEACI_1125	Hypothetical protein	2.36913	1.30276	0.442012	5.45754	1.38547	2.19149	2.44847	1.22423	0.329322	1.20901	-0.66195	0.463137	Not significant
DEACI_1126	Asparagine-tRNA ligase	40.1626	34.5366	62.8391	31.6641	26.9699	39.1775	34.531	39.325	26.6892	37.6011	0.0187057	0.958473	Not significant
DEACI_1127	Metal-sensitive transcriptional repressor	4.48797	10.1072	10.6959	1.19514	2.62948	3.43135	18.0069	8.71301	5.39079	8.31788	1.35844	0.0164156	Not significant
DEACI_1128	P-type ATPase, cytoplasmic domain N	27.417	25.8986	59.052	20.4541	11.3824	18.7793	34.4696	27.0094	15.8034	26.3119	0.212227	0.687138	Not significant
DEACI_1129	Heavy-metal-associated, conserved site	96.2568	175.748	104.757	111.2	70.2855	98.7845	278.766	130.849	147.299	146.077	1.02623	0.00188164	Not significant
DEACI_1130	pyruvate flavodoxin/ferredoxin oxidoreductase	223.855	518.788	378.392	113.279	226.95	176.799	462.027	621.302	422.287	569.536	1.41642	1.6433e-05	Not significant
DEACI_1131	Hypothetical protein	56.0376	142.882	84.8325	29.8486	61.8083	47.661	130.849	173.517	122.583	144.579	1.53554	6.28177e-07	Not significant
DEACI_1132	Branched-chain amino acid transport, permease	31.6073	102.226	37.4558	25.9368	31.9625	31.0742	102.501	125.646	79.9393	100.818	1.85774	7.36523e-16	Not significant
DEACI_1133	Branched-chain amino acid transport protein (AzlD)	27.9572	75.8965	38.2446	15.477	33.7043	24.4027	92.4163	87.8105	61.2005	62.1587	1.60174	7.83692e-07	Not significant
DEACI_1134	RmlC-like cupin domain protein	14.1676	53.7585	15.8054	10.6477	13.6335	16.5838	65.3248	55.4835	42.4478	51.7777	2.07558	3.08382e-16	Up
DEACI_1135	RNA polymerase sigma factor 54 interaction domain protein	5.45371	7.25926	9.39108	4.20844	4.21501	4.00029	6.2889	10.6239	5.37081	6.75339	0.641369	0.0758527	Not significant
DEACI_1136	homocysteine desulfhydrase/methionine gamma-lyase	16.5097	18.8369	21.6165	21.2788	9.6925	13.451	20.361	27.7135	12.9104	14.3627	0.389942	0.337569	Not significant
DEACI_1137	Methyl-accepting chemotaxis protein (MCP) signalling domain	15.1496	45.0438	17.2746	16.4069	11.1494	15.7674	30.141	90.9593	23.1432	35.9315	1.68963	8.95975e-05	Not significant
DEACI_1138	Peptidase family M3	78.6804	177.269	103.953	73.961	60.57	76.2374	146.413	264.809	114.38	183.474	1.35208	6.03587e-06	Not significant
DEACI_1139	Sugar transporter	58.9092	28.2614	61.0448	58.862	54.9469	60.7832	32.7066	29.7403	21.9218	28.6768	-0.876121	0.000156109	Not significant
DEACI_1140	methylated-DNA-[protein]-cysteine S-methyltransferase	32.9103	16.1737	51.1563	31.341	21.6168	27.5273	12.4117	20.9548	13.6586	17.6698	-0.77223	0.00887077	Not significant
DEACI_1141	Protein of unknown function DUF2512	259.393	66.9567	182.592	426.842	128.669	299.471	80.2264	67.4294	51.6356	68.5355	-1.73138	2.01767e-05	Not significant
DEACI_1142	Hypothetical protein	216.747	76.0995	105.435	365.138	126.809	269.608	82.943	62.2853	81.5854	77.5843	-1.31082	0.00399918	Not significant
DEACI_1143	Hypothetical protein	21.4184	8.52016	12.041	34.8805	10.6936	28.0586	10.5608	6.11413	8.07406	9.33165	-1.11655	0.0309196	Not significant
DEACI_1144	pyruvate flavodoxin/ferredoxin oxidoreductase	116.454	47.1327	90.6709	157.928	74.0812	143.138	64.4218	38.8224	43.1696	42.1171	-1.11301	0.00200828	Not significant
DEACI_1145	Restriction endonuclease type II-like	174.864	84.085	159.136	183.79	148.596	207.933	86.8082	74.7186	77.6427	97.1704	-0.876452	0.000748697	Not significant
DEACI_1146	Hypothetical protein	144.433	53.755	91.7149	164.227	150.332	171.459	65.6417	44.6673	61.7498	42.9613	-1.24682	0.000691146	Not significant
DEACI_1147	Nucleotidyltransferase domain protein	44.7198	14.7921	52.887	58.2803	35.7756	31.9361	14.7107	15.3366	14.9026	14.2186	-1.371	4.24228e-06	Not significant
DEACI_1148	HEPN domain protein	25.4843	9.67679	34.919	29.145	17.4128	20.4605	7.08264	8.79222	12.2198	10.6125	-1.14203	0.000398529	Not significant
DEACI_1149	Protein of unknown function DUF4432	67.4932	25.4516	97.0846	58.8563	63.4103	50.6215	24.8825	26.3354	26.8225	23.7659	-1.17265	1.71799e-07	Not significant
DEACI_1150	Hypothetical protein	49.2437	15.6525	70.313	37.4517	49.6382	39.572	11.8426	15.3515	19.822	15.5938	-1.39976	1.37655e-06	Not significant
DEACI_1151	Alpha/Beta hydrolase fold	161.98	116.402	224.421	132.278	150.988	140.233	109.114	145.072	95.4602	115.962	-0.262107	0.320365	Not significant
DEACI_1152	anaerobic sulfatase maturase	110.322	141.887	159.857	80.4074	100.965	100.057	131.813	173.947	120.162	141.627	0.575504	0.0203086	Not significant
DEACI_1153	Two component system, signal transduction response regulator	28.862	16.9053	33.2194	20.985	32.2868	28.9567	16.5471	14.122	16.8071	20.1449	-0.576497	0.0446576	Not significant
DEACI_1154	Two component system, signal transduction histidine kinase	27.6689	23.1382	34.1669	21.6338	29.4118	25.4631	23.7075	26.2865	15.1295	27.4291	-0.0711331	0.84792	Not significant
DEACI_1155	Putative ABC transporter	40.4935	38.9169	47.4775	27.9285	44.805	41.7632	42.4187	42.9842	29.2114	41.0535	0.123025	0.724686	Not significant
DEACI_1156	FtsX-like permease family	77.9538	78.2627	74.7691	59.6286	95.9225	81.4951	84.6485	61.2562	84.8296	82.3167	0.163764	0.65473	Not significant
DEACI_1157	Prokaryotic membrane lipoprotein lipid attachment site profile	277.333	243.399	351.684	219.449	276.71	261.49	278.84	203.896	263.036	227.823	0.0125007	0.968406	Not significant
DEACI_1158	Uracil DNA glycosylase superfamily	437.559	394.896	361.789	450.464	439.125	498.857	422.919	296.79	471.916	387.957	0.0104707	0.979652	Not significant
DEACI_1159	Restriction endonuclease type II-like	354.791	173.809	376.691	335.259	316.825	390.389	133.63	134.799	198.83	227.976	-0.829623	0.00372792	Not significant
DEACI_1160	Group II intron, maturase-specific	172.167	24.3283	239.532	168.153	78.0887	202.893	23.1889	7.35256	41.0785	25.6933	-2.43948	1.1237e-07	Down
DEACI_1161	Pyridine nucleotide disulphide reductase class-I	236.485	40.1393	203.736	302.197	145.226	294.78	28.5516	20.3155	54.7547	56.9355	-2.28304	2.51945e-08	Down
DEACI_1162	hydroxylamine reductase	399.681	72.3162	397.999	517.5	193.951	489.276	44.7077	40.1456	92.53	111.881	-2.17297	3.39364e-07	Down
DEACI_1163	4Fe-4S ferredoxin-type, iron-sulphur binding domain protein	466.505	76.4982	406.482	636.292	258.665	564.582	44.593	43.0485	101.106	117.245	-2.31885	7.06836e-08	Down
DEACI_1164	RmlC-like jelly roll fold	37.7074	15.9462	36.8183	43.5725	29.0041	41.4347	19.1541	12.8143	16.7637	15.0528	-1.04356	0.000195816	Not significant
DEACI_1165	Hypothetical protein	26.7049	27.2977	29.3188	32.8522	17.2095	27.4391	30.4134	22.5059	25.0346	31.2367	0.216645	0.536897	Not significant
DEACI_1166	HAD-like domain protein	240.933	89.8901	232.627	274.007	198.23	258.867	100.706	62.4806	120.419	75.9549	-1.21267	0.000101823	Not significant
DEACI_1167	Protein of unknown function DUF3787	340.09	319.764	117.228	527.68	329.008	386.445	782.353	91.5333	315.913	89.2584	0.00967659	0.990687	Not significant
DEACI_1168	Sodium/calcium exchanger membrane region	9.90638	11.6899	11.4644	10.5888	7.14296	10.4294	16.022	10.1958	11.9111	8.63062	0.428056	0.19451	Not significant
DEACI_1169	Cysteine-rich domain protein	27.9889	20.3933	52.8043	26.8961	13.5703	18.6851	17.8883	20.6403	20.6228	22.4221	-0.172552	0.694287	Not significant
DEACI_1170	Uncharacterised ACR, YkgG family COG1556	39.8146	32.2718	62.4433	41.905	23.9507	30.9593	25.8664	31.5554	36.6066	35.0586	-0.0556135	0.888398	Not significant
DEACI_1171	Two component system, signal transduction response regulator	59.1644	37.7475	57.7289	53.492	66.9365	58.5003	39.6478	35.098	37.3461	38.8981	-0.475204	0.0756306	Not significant
DEACI_1172	5TM C-terminal transporter carbon starvation CstA	513.254	557.503	658.546	542.446	410.204	441.819	504.87	660.188	286.31	778.646	0.306352	0.420993	Not significant
DEACI_1173	Hypothetical protein	10.3257	13.1353	7.93613	12.8138	9.5356	11.0172	14.6537	11.3566	9.16487	17.3659	0.481879	0.256885	Not significant
DEACI_1174	Hypothetical protein	6.97297	9.03767	1.02703	4.87721	11.8037	10.184	15.1709	3.79272	6.88669	10.3003	0.423908	0.597346	Not significant
DEACI_1175	Quinolinate phosphoribosyl transferase, N-terminal	2.77129	4.36511	4.70063	1.91337	2.80647	1.66469	5.88968	2.16987	4.50284	4.89806	0.832942	0.123851	Not significant
DEACI_1176	Nucleotidyltransferase domain protein	435.453	138.711	456.523	537.165	317.292	430.832	117.326	156.434	130.508	150.575	-1.44234	1.12896e-08	Not significant
DEACI_1177	HEPN domain protein	638.149	99.9831	934.018	558.156	480.508	579.913	100.774	104.117	114.858	80.1831	-2.40925	1.52443e-27	Down
DEACI_1178	Hypothetical protein	1089.41	363.998	1239.87	982.807	1012.3	1122.65	314.663	395.939	356.168	389.223	-1.37848	1.7079e-12	Not significant
DEACI_1179	Patatin/Phospholipase A2-related protein	634.594	492.702	615.432	593.004	646.289	683.652	524.594	375.076	622.665	448.474	-0.187267	0.586701	Not significant
DEACI_1180	Two component system, signal transduction histidine kinase	271.393	223.234	337.375	213.417	255.814	278.966	241.035	156.57	272.522	222.809	-0.0774621	0.823529	Not significant
DEACI_1181	Two component system, signal transduction response regulator	243.281	191.945	278.599	187.268	265.925	241.334	196.486	155.077	212.841	203.375	-0.154022	0.617814	Not significant
DEACI_1182	Cupredoxin	321.868	155.396	340.721	270.83	311.145	364.775	177.471	109.567	187.733	146.812	-0.851522	0.00250969	Not significant
DEACI_1183	RNA polymerase sigma factor 54 interaction domain protein	16.3568	9.76687	30.0372	14.3461	8.40093	12.6429	9.22607	10.8698	10.2268	8.74481	-0.45605	0.206527	Not significant
DEACI_1184	Hypothetical protein	3.21022	1.98628	3.63739	4.83657	0.760084	3.60682	2.01489	2.01488	3.25205	0.663279	-0.401426	0.650578	Not significant
DEACI_1185	Thiolase, C-terminal	15.4219	20.1044	31.9209	10.05	11.1479	8.56893	13.2698	39.1579	14.3222	13.6676	0.641544	0.221318	Not significant
DEACI_1186	Acyl-CoA dehydrogenase/oxidase C-terminal	36.7374	37.6693	86.4701	19.684	21.108	19.6873	27.093	68.094	23.0969	32.3932	0.343939	0.560713	Not significant
DEACI_1187	3-Hydroxybutyryl-CoA epimerase/3-hydroxyacyl-CoA dehydrogenase/enoyl-CoA hydratase	22.2291	38.4701	46.2676	16.4641	13.9421	12.2426	26.5965	71.6147	20.5344	35.1348	1.02812	0.0355302	Not significant
DEACI_1188	Acetyl-CoA hydrolase/transferase N-terminal domain protein	27.2985	41.1065	57.0961	17.6165	16.0092	18.4723	28.0689	80.9304	21.0895	34.3373	0.84142	0.10234	Not significant
DEACI_1189	Acyl-CoA dehydrogenase/oxidase C-terminal	30.7556	58.6575	56.4569	22.3712	21.9287	22.2657	47.5535	110.422	26.7675	49.8869	1.14065	0.0119397	Not significant
DEACI_1190	Thiolase, C-terminal	52.2641	101.257	84.854	34.7685	53.7513	35.6828	77.8475	170.46	64.6107	92.1097	1.14573	0.00344926	Not significant
DEACI_1191	Glycosyltransferase subfamily 4-like, N-terminal domain protein	138.489	100.234	173.219	97.698	153.664	129.377	110.372	84.5655	96.0556	109.941	-0.271027	0.343881	Not significant
DEACI_1192	NAD dependent epimerase/dehydratase family	153.064	119.206	203.496	123.308	142.793	142.661	130.047	100.334	111.945	134.498	-0.154363	0.528344	Not significant
DEACI_1193	Phosphatidic acid phosphatase type 2/haloperoxidase	37.6788	29.2431	55.3765	36.0126	24.8755	34.4506	22.6319	41.8444	20.4978	31.9982	-0.136441	0.733886	Not significant
DEACI_1194	RNA polymerase sigma factor, sigma-70 family	62.5588	59.0559	77.0105	59.1593	53.0498	61.0157	58.5516	66.9159	45.7045	65.0515	0.111418	0.679949	Not significant
DEACI_1195	Putative zinc-finger	55.6714	56.6818	57.7826	46.589	64.9329	53.381	55.4574	58.3357	51.7231	61.2112	0.194101	0.51952	Not significant
DEACI_1196	Hypothetical protein	51.4369	45.9661	59.0559	40.9618	50.6936	55.0363	42.8712	43.776	41.8088	55.4082	0.0242764	0.941059	Not significant
DEACI_1197	Phosphatidic acid phosphatase type 2/haloperoxidase	19.1421	13.0384	24.7812	15.4363	16.6448	19.7062	9.58233	12.0336	15.6458	14.8917	-0.334382	0.265764	Not significant
DEACI_1198	phosphogluconate dehydrogenase (NADP+-dependent, decarboxylating)	160.805	231.031	189.183	116.732	175.339	161.965	340.622	213.684	194.61	175.21	0.691146	0.0292607	Not significant
DEACI_1199	S-layer homology domain protein	727.735	330.248	1037.09	520.035	647.15	706.669	261.624	159.501	435.868	464	-0.887289	0.021993	Not significant
DEACI_1200	gamma-glutamyltransferase	57.3396	44.0078	95.0499	29.8238	61.3967	43.0881	38.0724	44.5079	42.131	51.32	-0.142032	0.735804	Not significant
DEACI_1201	glucose-6-phosphate dehydrogenase	3.971	1.02439	4.59094	5.021	2.61639	3.65568	0.899074	0.513755	1.60659	1.07816	-1.66642	4.13386e-05	Not significant
DEACI_1202	Hypothetical protein	1.83682	1.34748	1.41087	2.345	1.84263	1.74876	1.62819	1.62819	0.525584	1.60795	-0.276315	0.733886	Not significant
DEACI_1203	arylformamidase	6.6125	3.25276	6.72751	8.2152	4.51867	6.98863	2.51399	3.10551	2.86419	4.52734	-0.81648	0.0324688	Not significant
DEACI_1204	Hypothetical protein	103.056	57.5846	167.197	103.149	72.0405	69.8378	50.8162	84.6934	36.8198	58.0088	-0.585669	0.111338	Not significant
DEACI_1205	Hypothetical protein	89.7324	767.716	97.8715	143.871	41.1088	76.0785	239.743	1220.96	567.597	1042.56	3.0922	2.52281e-10	Up
DEACI_1206	3-methyl-2-oxobutanoate hydroxymethyltransferase	33.4412	28.9165	61.6902	28.9641	17.0259	26.0845	29.8741	36.8589	15.6098	33.3231	0.0530562	0.918109	Not significant
DEACI_1207	RNA polymerase sigma factor 54 interaction domain protein	80.7235	71.5268	101.21	70.1055	78.1436	73.4351	73.7922	82.9948	53.992	75.3281	0.0190907	0.951305	Not significant
DEACI_1208	trimethylamine-corrinoid protein Co-methyltransferase	9.34671	9.1592	8.16945	8.44576	12.3124	8.45923	11.547	9.9451	8.02576	7.11892	0.118174	0.786837	Not significant
DEACI_1209	Fumarase/histidase, N-terminal	4.5116	1.57658	7.75977	3.80784	2.5674	3.9114	1.73131	1.31341	2.0235	1.23812	-1.214	0.000843116	Not significant
DEACI_1210	trimethylamine-corrinoid protein Co-methyltransferase	5.31883	3.49337	8.05259	5.28416	3.36541	4.57318	1.48688	4.19028	3.49067	4.80564	-0.357623	0.433883	Not significant
DEACI_1211	Cobalamin (vitamin B12)-binding domain protein	5.29708	7.20982	7.8152	6.15922	2.43227	4.78162	5.52655	8.90387	6.07049	8.33837	0.6481	0.0982472	Not significant
DEACI_1212	2Fe-2S ferredoxin-type iron-sulfur binding domain protein	6.10228	8.07838	9.75996	4.94386	4.75879	4.9465	4.60546	8.40995	7.43326	11.8649	0.61407	0.139959	Not significant
DEACI_1213	CO dehydrogenase flavoprotein C-terminal domain	2.05828	1.32559	2.50166	2.673	1.19798	1.86047	0.962335	1.7322	1.08725	1.52059	-0.421095	0.388594	Not significant
DEACI_1214	Aldehyde oxidase and xanthine dehydrogenase, a/b hammerhead domain protein	9.49308	9.33863	11.5793	9.45118	6.80532	10.1365	9.81345	9.85518	7.9532	9.73267	0.174836	0.506819	Not significant
DEACI_1215	Binding-protein-dependent transport system inner membrane component	24.1328	15.649	26.6277	19.9899	26.9882	22.9256	15.1623	13.543	17.4631	16.4275	-0.432103	0.133946	Not significant
DEACI_1216	glycine betaine/L-proline transport ATP binding subunit	9.86871	5.45572	13.4593	9.56512	9.6373	6.8131	6.34337	4.51855	6.24113	4.71983	-0.629704	0.0412804	Not significant
DEACI_1217	Binding-protein-dependent transport system inner membrane component	12.7701	8.78021	16.0917	10.5456	13.1141	11.3291	8.9138	7.27958	9.83108	9.0964	-0.329949	0.284139	Not significant
DEACI_1218	Substrate binding domain of ABC-type glycine betaine transport system	49.9867	30.2038	60.7003	35.2314	59.8975	44.1178	34.9499	26.3127	30.393	29.1595	-0.530535	0.0695115	Not significant
DEACI_1219	YopX-like domain, beta barrel type	137.208	65.679	122.938	161.166	135.383	129.345	75.4002	36.7675	79.7693	70.779	-0.876007	0.0118633	Not significant
DEACI_1220	RNA polymerase sigma factor, region 2	18.7231	21.2321	24.1461	14.1128	17.7245	18.909	17.3766	25.7219	19.9275	21.9023	0.381955	0.170646	Not significant
DEACI_1221	glutamate N-acetyltransferase	37.7196	34.3595	44.6005	39.2608	26.0276	40.9897	34.046	29.5265	34.6885	39.1769	0.0655485	0.833395	Not significant
DEACI_1222	Restriction endonuclease type II-like	90.1139	72.013	83.7304	76.3153	104.352	96.0578	62.0499	89.4348	70.4961	66.0712	-0.154736	0.67626	Not significant
DEACI_1223	Restriction endonuclease type II-like	83.9557	60.3116	77.1666	74.519	98.6421	85.495	62.0885	53.3322	47.2149	78.6109	-0.317335	0.356957	Not significant
DEACI_1224	Pyridoxamine 5'-phosphate oxidase	96.2926	49.7686	96.4214	91.1504	98.86	98.7385	47.6294	53.2449	45.8224	52.3776	-0.770786	0.00106071	Not significant
DEACI_1225	NTF2-like domain protein	82.9365	36.5151	109.592	82.2749	53.1825	86.6969	37.4459	37.0739	30.5192	41.0213	-0.959034	2.92306e-05	Not significant
DEACI_1226	Transposase IS605, OrfB, C-terminal	130.517	56.1477	143.458	132.075	108.993	137.543	60.7411	45.7181	49.0838	69.0479	-1.02222	5.81501e-06	Not significant
DEACI_1227	Homeodomain-like	53.7355	18.006	66.2406	59.2023	30.4574	59.0417	21.8739	15.9187	13.8169	20.4144	-1.34885	1.53286e-06	Not significant
DEACI_1228	methylmalonate-semialdehyde dehydrogenase (acylating)/malonate-semialdehyde dehydrogenase (acetylating)	7.91756	9.62262	7.81355	9.58831	6.86334	7.40505	29.2378	4.2133	3.40016	1.63915	0.383662		Not significant
DEACI_1229	Hypothetical protein	3.96364	2.31412	1.45496	4.14563	3.04034	7.21364	4.70141	2.68651	0.542008	1.32656	-0.579825	0.499554	Not significant
DEACI_1230	Aminotransferase class-III	12.0352	10.3337	15.963	12.8287	7.8581	11.4911	26.074	5.24312	5.88943	4.12837	-0.0195053	0.979011	Not significant
DEACI_1231	alanine dehydrogenase	5.43132	8.034	7.21152	5.49747	3.37081	5.64546	14.8927	5.25622	5.58504	6.40208	0.740093	0.0844851	Not significant
DEACI_1232	Hypothetical protein	11.8582	17.3899	7.75977	13.8188	11.908	13.9464	30.4472	10.9699	13.5502	14.5921	0.65726	0.160436	Not significant
DEACI_1233	Integrase core domain protein	6.65157	5.43235	8.30149	4.8809	7.02146	6.40245	10.2189	3.77125	3.5343	4.20494	-0.104666	0.84802	Not significant
DEACI_1234	Phage integrase family	6.18826	4.81947	4.0875	6.43336	6.58909	7.64308	8.73343	3.01896	4.43758	3.08791	-0.212504	0.710124	Not significant
DEACI_1235	Transposase, mutator type	48.921	25.3179	46.501	53.1954	36.9356	59.0519	37.9039	17.7948	27.3687	18.2041	-0.752531	0.0370399	Not significant
DEACI_1236	Hypothetical protein	78.9188	16.6489	62.1558	85.5658	75.1571	92.7963	30.3039	6.44763	20.2928	9.55122	-1.97994	1.84801e-05	Not significant
DEACI_1237	Phage integrase family	36.8039	9.36147	30.4643	35.7582	43.0902	37.9028	12.4708	5.70469	10.4922	8.77821	-1.77183	2.37482e-07	Not significant
DEACI_1238	Integrase	26.7649	19.5101	29.4924	30.2519	19.4746	27.8408	13.2874	16.3369	27.3348	21.0815	-0.246632	0.52402	Not significant
DEACI_1239	Transposase	9.33873	10.9384	12.3804	10.854	5.30677	8.81376	7.91302	6.15455	16.0829	13.6033	0.438155	0.359435	Not significant
DEACI_1240	Hypothetical protein	9.76527	6.3546	4.19028	19.899	3.89163	11.0802	8.59686	3.43873	6.59082	6.79198	-0.446472	0.515219	Not significant
DEACI_1241	Phage integrase family	6.63582	6.13246	4.68936	8.27138	4.1996	9.38293	6.33941	4.17472	9.35842	4.65727	0.0576824	0.923334	Not significant
DEACI_1242	Transposase-like, Mu, C-terminal	1.70007	1.64502	1.45496	1.38188	2.28025	1.68318	1.11938	1.34326	2.3487	1.76874	0.14443	0.845299	Not significant
DEACI_1243	P-loop containing nucleoside triphosphate hydrolase	1.90493	1.8944	0.915478	3.10534	1.91302	1.68589	1.56965	1.32816	2.53343	2.14634	0.13298	0.844363	Not significant
DEACI_1244	Hypothetical protein	4.48726	3.65827	2.79352	5.74861	3.40518	6.00175	4.72827	2.57905	5.20328	2.12249	-0.106222	0.886498	Not significant
DEACI_1245	Transposase	11.7529	9.67756	13.9676	15.3765	6.96514	10.7024	7.91302	8.49914	11.5891	10.7089	-0.069612	0.886417	Not significant
DEACI_1246	Integrase	23.6167	17.938	25.3634	28.6833	19.5979	20.8221	12.9606	17.5349	21.3581	19.8984	-0.201678	0.567678	Not significant
DEACI_1247	Hypothetical protein	34.9139	17.3267	32.1531	47.2848	24.5635	35.654	13.7252	8.61811	26.7892	20.1742	-0.789666	0.0758527	Not significant
DEACI_1248	Amidohydrolase family	5.94616	5.08031	6.82477	6.98543	4.91531	5.05913	4.89385	4.15976	6.07214	5.19548	-0.0276802	0.944805	Not significant
DEACI_1249	Drug resistance transporter EmrB/QacA subfamily	27.4953	50.013	33.114	16.0221	36.339	24.5063	47.1717	74.6668	43.0848	35.1287	1.01562	0.00737917	Not significant
DEACI_1250	Hypothetical protein	382.962	362.221	359.934	271.698	565.503	334.713	298.41	474.066	275.173	401.233	0.0642766	0.896841	Not significant
DEACI_1251	Hypothetical protein	103.176	91.6416	106.767	92.8144	115.227	97.898	76.5368	111.094	76.5519	102.384	-0.000618086	0.997958	Not significant
DEACI_1252	RNA polymerase sigma factor 54 interaction domain protein	116.164	49.8414	129.352	124.516	91.4164	119.371	58.0184	46.5083	37.4905	57.3485	-1.02493	9.17045e-06	Not significant
DEACI_1253	RNA polymerase sigma factor 54 interaction domain protein	96.2025	31.1627	73.5404	119.973	89.5793	101.717	37.4661	26.8763	26.2868	34.0217	-1.44977	1.72998e-06	Not significant
DEACI_1254	Methyltransferase cognate corrinoid protein	36.9899	10.5037	32.1189	53.815	21.6839	40.342	10.6447	11.5571	8.09945	11.7138	-1.60217	5.00435e-06	Not significant
DEACI_1255	trimethylamine-corrinoid protein Co-methyltransferase	28.7826	7.65068	29.171	37.1913	17.4913	31.2769	10.6134	7.0977	6.20968	6.68192	-1.68942	1.0065e-07	Not significant
DEACI_1256	trimethylamine-corrinoid protein Co-methyltransferase	25.6857	10.6371	21.007	37.7897	16.4251	27.5211	12.9081	9.76135	9.79502	10.084	-1.07929	0.00198599	Not significant
DEACI_1257	glycine betaine/L-proline transport ATP binding subunit	347.668	8.42127	208.888	640.24	157.313	384.231	8.204	6.12409	8.85863	10.4984	-4.95199	1.04934e-29	Down
DEACI_1258	Binding-protein-dependent transport system inner membrane component	99.874	3.32406	110.753	151.532	41.0292	96.1819	3.14784	2.27946	4.11707	3.75188	-4.51183	4.86137e-31	Down
DEACI_1259	Substrate binding domain of ABC-type glycine betaine transport system	153.879	2.91949	199.391	212.71	54.3101	149.104	3.04531	1.68016	4.15245	2.80003	-5.23503	3.28467e-37	Down
DEACI_1260	Leu/Ile/Val-binding protein family signature	168.919	6.63217	124.544	323.827	66.6068	160.698	8.43154	3.4718	7.60479	7.02055	-4.25401	2.65555e-20	Down
DEACI_1261	Branched-chain amino acid transport system / permease component	50.4404	5.40186	49.7476	77.5744	27.363	47.0764	10.8197	2.4289	5.52403	2.83484	-2.86866	1.76952e-09	Down
DEACI_1262	Branched-chain amino acid transport system / permease component	45.4836	2.43473	49.9309	63.8505	20.7993	47.3539	3.31421	1.40602	2.83668	2.182	-3.86211	2.01775e-23	Down
DEACI_1263	Putative ABC transporter	41.3999	2.7733	36.2517	70.5074	16.1532	42.6871	4.18359	1.5996	2.87968	2.43034	-3.52458	8.0477e-15	Down
DEACI_1264	Putative ABC transporter	56.9625	2.31947	66.3036	81.6371	19.3498	60.5596	2.87142	1.82726	2.00126	2.57793	-4.21396	2.88557e-24	Down
DEACI_1265	Cobalamin (vitamin B12)-binding domain protein	53.0619	2.33326	95.6977	60.5419	12.5629	43.4452	3.49754	0.760333	2.82253	2.25265	-3.93729	8.44518e-15	Down
DEACI_1266	trimethylamine-corrinoid protein Co-methyltransferase	209.852	16.1901	256.591	323.661	54.1352	205.019	17.5548	13.6392	13.5875	19.9789	-3.32114	5.72288e-15	Down
DEACI_1267	Methyltransferase cognate corrinoid protein	279.648	21.9142	156.476	527.512	108.764	325.839	29.501	16.7273	16.1989	25.2296	-3.33263	1.95375e-12	Down
DEACI_1268	trimethylamine-corrinoid protein Co-methyltransferase	370.426	23.0401	386.264	562.305	121.764	411.374	29.6512	17.3794	19.0573	26.0726	-3.65596	6.78401e-20	Down
DEACI_1269	Hydantoinase/oxoprolinase N-terminal region	263.899	12.8181	218.044	452.057	98.869	286.625	15.6515	10.1882	12.1145	13.3182	-4.00982	7.04549e-23	Down
DEACI_1270	Domain of unknown function DUF1638	230.322	9.67344	242.169	353.914	77.6975	247.508	12.3878	5.37302	8.55169	12.3812	-4.17459	6.71533e-23	Down
DEACI_1271	Pterin-binding domain protein	231.768	12.5192	200.718	359.953	86.2724	280.128	21.2094	9.69568	8.99815	10.1736	-3.8398	1.25124e-18	Down
DEACI_1272	Winged helix-turn-helix DNA-binding domain protein	299.883	38.5714	252.67	505.299	103.652	337.909	45.6295	42.9842	17.3443	48.3275	-2.64539	1.26717e-08	Down
DEACI_1273	Alcohol dehydrogenase, iron-type, conserved site	82.3411	10.7227	94.9831	135.783	22.6517	75.947	10.9101	14.3554	4.50157	13.1238	-2.58368	1.0065e-07	Down
DEACI_1274	Hypothetical protein	122.036	19.7529	92.0591	234.777	36.6283	124.679	23.0637	21.5346	7.60954	26.8038	-2.30946	1.07977e-05	Down
DEACI_1275	Amino acid/polyamine transporter I	209.867	26.8006	196.548	314.032	73.907	254.981	32.9494	28.6232	11.3344	34.2954	-2.65486	3.923e-09	Down
DEACI_1276	Aldehyde dehydrogenase family	127.062	10.4953	125.465	206.112	32.0075	144.662	14.3721	8.37268	4.52228	14.7142	-3.20464	1.14081e-10	Down
DEACI_1277	Metallo-dependent phosphatase-like	81.4611	4.74486	138.449	101.296	15.8525	70.2466	5.35587	4.94387	2.5767	6.10301	-3.61505	3.86245e-14	Down
DEACI_1278	trimethylamine-corrinoid protein Co-methyltransferase	64.4606	8.04592	82.1666	86.5938	19.9775	69.1046	10.7688	6.67936	4.23523	10.5003	-2.66491	5.92324e-10	Down
DEACI_1279	aldehyde ferredoxin oxidoreductase	141.577	21.6372	120.761	221.377	52.6586	171.512	27.51	17.1399	8.62877	33.2701	-2.40658	5.75311e-07	Down
DEACI_1280	4Fe-4S ferredoxin-type, iron-sulphur binding domain protein	249.546	21.4581	211.352	393.742	86.4096	306.683	29.5719	12.362	13.4972	30.4011	-3.19137	5.56457e-12	Down
DEACI_1281	glycine betaine/L-proline transport ATP binding subunit	223.405	31.895	200.618	375.331	74.3523	243.317	31.5393	31.6266	23.6897	40.7243	-2.51346	3.81277e-09	Down
DEACI_1282	Binding-protein-dependent transport system inner membrane component	204.517	39.5451	175.551	312.872	83.6301	246.015	38.2737	37.5376	26.254	56.1152	-2.11221	3.1243e-07	Down
DEACI_1283	Substrate binding domain of ABC-type glycine betaine transport system	300.499	50.4225	226.918	483.98	118.084	373.016	52.6795	47.8996	35.1262	65.9848	-2.30937	5.55159e-08	Down
DEACI_1284	FAD dependent oxidoreductase	147.875	28.3708	132.584	223.882	61.3705	173.662	25.1216	29.8185	21.3645	37.1788	-2.12433	6.03782e-08	Down
DEACI_1285	Hypothetical protein	243.544	49.9215	207.163	318.257	149.444	299.311	51.4572	44.6374	37.7738	65.8177	-2.06621	5.26374e-10	Down
DEACI_1286	Restriction endonuclease type II-like	59.4454	23.357	56.3359	70.3099	42.808	68.3276	24.9309	27.08	23.5882	17.8289	-1.14038	0.000295685	Not significant
DEACI_1287	Fido domain protein	15.6417	15.4736	10.6759	12.0408	24.6325	15.2176	18.8912	14.579	17.0681	11.356	0.113296	0.8361	Not significant
DEACI_1288	ATP-dependent DNA helicase RecQ, zinc-binding domain protein	60.0115	41.5155	75.7632	49.611	59.6247	55.0471	35.1062	54.5446	34.0313	42.3799	-0.329035	0.242442	Not significant
DEACI_1289	OPT oligopeptide transporter protein	15.0553	4.88156	16.2389	16.9353	10.3131	16.7339	7.44713	2.74367	5.85171	3.48373	-1.38338	0.000232787	Not significant
DEACI_1290	OPT oligopeptide transporter protein	25.9985	11.9068	20.5029	30.8323	21.4218	31.2371	17.0557	11.8305	11.5363	7.20479	-0.938596	0.0124042	Not significant
DEACI_1291	thymidine phosphorylase/glycogen phosphorylase	47.7447	33.4007	55.9186	35.3812	52.2882	47.3906	37.0665	28.0784	36.327	32.1308	-0.321694	0.258319	Not significant
DEACI_1292	Catalytic LigB subunit of aromatic ring-opening dioxygenase	45.6876	39.6824	55.8374	56.3962	28.0514	42.4652	41.6664	49.6498	29.2685	38.1448	-0.00111683	0.996832	Not significant
DEACI_1293	Radical SAM	68.6994	68.1652	81.8609	75.7633	49.3736	67.7996	71.9086	71.1362	58.8874	70.7286	0.184467	0.463687	Not significant
DEACI_1294	Two component system, signal transduction histidine kinase	59.1009	69.0825	82.816	52.3014	48.2458	53.0403	73.1484	79.2383	53.2081	70.7352	0.434877	0.0535439	Not significant
DEACI_1295	Two component system, signal transduction response regulator	57.8249	67.8166	78.152	46.9479	51.4883	54.7113	72.2918	72.2916	52.2581	74.4251	0.431332	0.0581389	Not significant
DEACI_1296	Ferritin-related protein	195.935	150.327	140.722	319.974	106.993	216.053	245.349	118.931	139.729	97.3008	-0.217638	0.696587	Not significant
DEACI_1297	DoxX family	163.099	162.688	128.518	253.742	86.3528	183.781	215.748	144.976	139.319	150.71	0.152194	0.758096	Not significant
DEACI_1298	tRNA-Thr(GGU) m(6)t(6)A37 methyltransferase TsaA	129.122	130.778	114.217	183.795	77.7648	140.709	160.164	138.842	101.578	122.53	0.181779	0.66578	Not significant
DEACI_1299	ParE toxin of type II toxin-antitoxin system, parDE	94.2934	98.3938	52.9168	174.445	54.3243	95.487	127.959	95.8623	94.4384	75.3158	0.191357	0.738405	Not significant
DEACI_1300	Glycerol-3-phosphate responsive antiterminator	31.5093	26.8585	65.878	16.7535	25.2003	18.2052	28.9147	30.0778	24.8095	23.6319	0.0567191	0.914741	Not significant
DEACI_1301	glycerol-3-phosphate dehydrogenase	761.782	271.728	1420.95	571.404	524.442	530.337	214.824	248.351	358.269	265.466	-1.17589	0.000404095	Not significant
DEACI_1302	glycerol-3-phosphate dehydrogenase	577.383	197.276	1147.3	277.045	514.186	371	164.122	182.276	274.355	168.352	-1.21399	0.00254475	Not significant
DEACI_1303	4Fe-4S ferredoxin, iron-sulphur binding, conserved site	514.962	258.928	959.053	301.991	421.071	377.733	224.305	224.576	287.775	299.056	-0.704613	0.0385179	Not significant
DEACI_1304	Hypothetical protein	585.153	319.633	879.852	350.243	656.713	453.804	273.048	292.097	364.624	348.764	-0.635916	0.0501033	Not significant
DEACI_1305	Sodium-dependent phosphate transport protein	348.027	148.643	447.49	252.743	397.952	293.925	147.444	109.366	174.85	162.911	-1.01065	0.000385995	Not significant
DEACI_1306	Hypothetical protein	64.0406	32.3178	64.7278	67.9479	53.3913	70.0955	32.2382	29.0929	32.9964	34.9435	-0.78722	0.00714012	Not significant
DEACI_1307	Glycerophosphodiester phosphodiesterase domain protein	291.62	82.5257	585.447	177.275	200.952	202.806	77.7811	64.6042	91.5736	96.1439	-1.48949	1.53798e-05	Not significant
DEACI_1308	Binding-protein-dependent transport system inner membrane component	238.532	82.9995	366.425	151.156	236.562	199.984	79.6656	70.7792	89.3063	92.2468	-1.27299	1.90139e-06	Not significant
DEACI_1309	Binding-protein-dependent transport system inner membrane component	870.607	407.068	1369.12	498.55	861.837	752.918	375.378	275.88	444.712	532.303	-0.845045	0.0119873	Not significant
DEACI_1310	Bacterial extracellular solute-binding protein	1857.37	1082.06	2214.22	1130.19	2237.26	1847.82	1063.43	662.276	1189.26	1413.27	-0.580068	0.116787	Not significant
DEACI_1311	Hypothetical protein	154.419	360.163	211.973	130.325	121.271	154.108	224.305	325.106	395.742	495.497	1.41178	2.01581e-06	Not significant
DEACI_1312	LysM domain protein	2230.69	11290.6	1527.7	3321.34	1447.96	2625.77	6226.01	9151.6	13070	16714.6	2.38725	9.64297e-09	Up
DEACI_1313	Cro/C1-type HTH domain protein	300.04	363.026	257.565	334.202	306.528	301.863	288.215	355.171	383.13	425.587	0.42566	0.174162	Not significant
DEACI_1314	Two component system, signal transduction response regulator	43.0427	21.8203	56.8126	25.0054	58.2007	32.1522	22.7715	16.1191	25.397	22.9937	-0.760068	0.0447181	Not significant
DEACI_1315	Hypothetical protein	212.019	236.304	287.316	148.038	197.508	215.216	257.098	119.176	312.327	256.614	0.362307	0.358394	Not significant
DEACI_1316	Alpha/beta hydrolase fold-1	45.1898	27.8791	56.8641	43.2588	40.8102	39.8262	27.3961	35.6786	23.6513	24.7904	-0.490622	0.0495431	Not significant
DEACI_1317	Hypothetical protein	38.5994	36.1919	56.4347	31.8251	35.0099	31.128	42.0074	44.6124	24.7024	33.4453	0.117325	0.752399	Not significant
DEACI_1318	RNA polymerase sigma factor 54 interaction domain protein	8.04378	25.5887	9.54763	8.94125	6.13881	7.54743	17.1978	26.1357	21.8876	37.1335	1.82364	8.40572e-10	Not significant
DEACI_1319	AMP-dependent synthetase/ligase	17.4927	14.2396	19.9088	27.7966	6.75874	15.5067	13.5679	8.8133	15.3946	19.1826	-0.0905921	0.875127	Not significant
DEACI_1320	Thiolase, C-terminal	17.1259	8.82648	21.3347	28.0993	6.09519	12.9742	10.3101	9.38676	7.32681	8.28228	-0.715583	0.114003	Not significant
DEACI_1321	Nucleic acid-binding, OB-fold	19.6747	14.2103	18.2811	33.3601	11.3744	15.6833	16.8777	15.1709	10.5596	14.2332	-0.290708	0.533787	Not significant
DEACI_1322	Acyl-CoA dehydrogenase/oxidase C-terminal	34.5955	37.5872	37.3935	51.6191	16.4705	32.8988	43.3228	56.6917	18.9148	31.4196	0.29523	0.564595	Not significant
DEACI_1323	Putative ABC transporter	29.4596	189.201	36.6385	26.8838	31.2326	23.0837	181.829	340.454	56.7631	177.759	2.72734	5.28581e-10	Up
DEACI_1324	Cobalt ECF transporter T component CbiQ	50.338	462.914	70.2828	38.763	43.4555	48.8506	565.504	814.475	113.76	357.917	3.2223	2.39484e-12	Up
DEACI_1325	Predicted RNA-binding protein	116.435	1261.43	116.798	117.412	107.355	124.174	1678.24	2231.1	287.377	848.997	3.38468	2.19952e-12	Up
DEACI_1326	Hypothetical protein	28.1602	62.3982	21.1868	24.2217	29.1053	38.1269	69.9099	99.25	17.8315	62.6016	1.21638	0.0140021	Not significant
DEACI_1327	Tautomerase enzyme	363.533	174.954	135.849	581.979	310.364	425.941	340.047	72.867	216.685	70.2167	-0.863595	0.1764	Not significant
DEACI_1328	Uncharacterised ArCR, COG2043	1868.11	156.573	1551.49	2568.27	930.204	2422.46	47.2499	114.556	201.28	263.205	-3.18742	9.46143e-11	Down
DEACI_1329	Transmembrane protein TauE-like	1324.21	116.819	1244.49	1851.84	538.797	1661.7	37.3923	83.0713	144.11	202.701	-3.10306	4.42452e-10	Down
DEACI_1330	Hypothetical protein	2034.46	129.28	1884.44	2659.93	1040.29	2553.16	32.4561	94.9718	208.131	181.559	-3.53286	1.65151e-12	Down
DEACI_1331	RmlC-like jelly roll fold	377.3	200.029	310.513	423.263	344.39	431.033	13.1555	81.2459	430.029	275.686	-0.599012	0.543453	Not significant
DEACI_1332	1,4-dihydroxy-2-naphthoate polyprenyltransferase	26.9375	34.0643	30.8899	21.4722	32.859	22.5288	29.0351	50.0104	27.5173	29.6945	0.506728	0.151281	Not significant
DEACI_1333	Radical_SAM C-terminal domain protein	26.2699	37.7976	35.1421	20.45	26.8094	22.678	41.92	43.8768	30.5049	34.8889	0.717571	0.00403206	Not significant
DEACI_1334	Hypothetical protein	1133.65	633.028	1014.43	1005.63	1458.74	1055.78	959.497	302.164	672.017	598.435	-0.668938	0.116134	Not significant
DEACI_1335	Regulator of K+ conductance, C-terminal	33.5382	23.1739	29.2654	45.6414	26.9287	32.3171	24.8695	28.8608	20.3176	18.6476	-0.359532	0.325878	Not significant
DEACI_1336	Two component system, signal transduction histidine kinase	107.287	91.9335	138.625	84.4481	110.212	95.8613	87.3119	100.222	83.9511	96.2492	-0.0227735	0.940425	Not significant
DEACI_1337	holo-[acyl-carrier-protein] synthase	58.3352	30.8331	102.181	44.0388	49.9413	37.1798	23.2538	39.9013	27.2959	32.8812	-0.652153	0.0620984	Not significant
DEACI_1338	NAD(P)H-hydrate epimerase [nnrE]	76.773	46.7435	118.751	43.6349	83.2443	61.4619	42.1718	53.9334	42.541	48.3278	-0.48089	0.146577	Not significant
DEACI_1339	Alanine racemase	85.7274	67.8723	150.189	46.0923	82.7756	63.8524	56.9369	73.8357	56.1591	84.5574	-0.0878712	0.845407	Not significant
DEACI_1340	Glutamate synthase large subunit domain 1 stand-alone protein	20.2251	47.784	28.5092	16.8097	22.4902	13.0913	42.7488	53.0825	45.7604	49.5442	1.42425	1.22375e-07	Not significant
DEACI_1341	Glutamate synthase large subunit-like protein	20.0048	46.846	31.8522	15.3579	17.2589	15.5504	36.4852	58.8137	47.4111	44.674	1.44181	1.10317e-07	Not significant
DEACI_1342	4Fe-4S ferredoxin-type, iron-sulphur binding domain protein	24.035	44.8465	44.5046	15.8239	18.8382	16.9733	35.3988	53.9409	44.891	45.155	1.13698	0.000538254	Not significant
DEACI_1343	Pyridine nucleotide disulphide reductase class-I	11.9922	24.3513	25.351	9.39806	6.40821	6.81157	18.1199	30.7282	23.5793	24.9778	1.27767	0.00119617	Not significant
DEACI_1344	Glutamate synthase, alpha subunit, C-terminal	11.1763	33.2081	20.2162	11.6816	6.49918	6.30829	26.8869	41.1134	30.5456	34.2864	1.78088	1.89638e-07	Not significant
DEACI_1345	Hypothetical protein	457.195	229.68	411.129	446.149	451.707	519.795	327.755	204.942	268.526	117.495	-0.799424	0.0381096	Not significant
DEACI_1346	tetrahydrofolate synthase	66.668	46.2951	97.6719	44.4947	70.0222	54.4832	47.4563	46.9889	44.3302	46.4048	-0.304603	0.290132	Not significant
DEACI_1347	CobBQ-type GATase domain protein	42.1426	27.1476	48.2159	31.6276	51.4643	37.2625	25.2995	28.6087	25.5857	29.0964	-0.447475	0.12488	Not significant
DEACI_1348	Ribbon-helix-helix protein, CopG	59.1578	58.4516	35.6781	109.949	42.8291	48.1746	56.0665	48.7076	63.6271	65.4051	0.117271	0.837118	Not significant
DEACI_1349	mRNA interferase PemK-like protein	86.1343	71.5897	115.114	102.868	53.4893	73.0656	67.4817	59.2854	88.6321	70.9596	-0.0428326	0.914803	Not significant
DEACI_1350	Thioesterase superfamily	82.8022	63.491	107.976	71.2696	71.4156	80.5472	70.1925	47.3283	82.4775	53.9655	-0.164739	0.625117	Not significant
DEACI_1351	Peptidase C26	85.0463	45.326	119.015	77.1088	69.4717	74.5891	54.6707	33.7157	59.6209	33.2966	-0.668051	0.0315212	Not significant
DEACI_1352	Hypothetical protein	50.5897	26.0715	16.1164	89.2905	38.355	58.597	28.1051	19.0122	40.0252	17.1432	-0.767513	0.200774	Not significant
DEACI_1353	Hypothetical protein	161.205	137.612	138.039	170.489	176.15	160.143	150.109	72.0321	193.497	134.811	-0.0636903	0.900508	Not significant
DEACI_1354	Major facilitator superfamily transporter	16.221	112.252	23.9766	8.63514	19.5871	12.6854	86.4638	139.723	88.0601	134.759	2.91734	1.30609e-18	Up
DEACI_1355	nitrate reductase	34.8149	255.565	48.7274	22.7487	36.4544	31.3292	153.348	289.855	200.532	378.526	2.99829	4.23224e-20	Up
DEACI_1356	nitrate reductase	29.1748	207.432	33.1803	22.9816	32.0182	28.5193	134.772	237.974	164.303	292.679	2.93947	1.10533e-22	Up
DEACI_1357	Nitrate reductase delta subunit	24.8199	150.21	34.0973	15.8022	25.7534	23.6268	93.6805	165.363	112.942	228.855	2.72106	6.26747e-16	Up
DEACI_1358	nitrate reductase	32.0204	139.782	31.7576	29.2071	33.6314	33.4856	95.786	153.496	114.237	195.61	2.24373	2.68088e-14	Up
DEACI_1359	Cro/C1-type HTH domain protein	55.7942	191.476	74.3802	40.4452	60.2135	48.1379	135.505	188.187	192.691	249.522	1.94484	3.39029e-12	Not significant
DEACI_1360	NAD dependent epimerase/dehydratase family	63.236	167.272	65.0366	73.4813	54.156	60.27	157.665	155.045	155.204	201.173	1.56036	4.63425e-12	Not significant
DEACI_1361	Aminotransferase class I and II	58.7135	128.68	62.9773	67.1655	45.4902	59.2209	125.948	113.93	123.594	151.248	1.30117	5.06237e-09	Not significant
DEACI_1362	Permease family	42.8995	81.4258	62.77	23.2555	56.7041	28.8685	59.9709	72.5552	74.7266	118.45	1.09021	0.00505625	Not significant
DEACI_1363	Chorismate pyruvate-lyase/UbiC transcription regulator-associated domain protein	30.7403	60.7714	42.2962	14.0134	44.7058	21.9457	45.406	55.3951	53.4985	88.786	1.13007	0.00762035	Not significant
DEACI_1364	Ribonuclease H-like domain protein	52.6434	60.5827	83.9662	49.2764	36.2866	41.0446	54.1812	63.5165	64.7066	59.9267	0.442338	0.0967646	Not significant
DEACI_1365	Hypothetical protein	2.51337	6.70534	1.39676	4.86421	1.94582	1.84669	2.57906	10.3162	4.16262	9.76347	1.41496	0.0262161	Not significant
DEACI_1366	EamA domain protein	19.2074	23.2211	37.5696	13.463	12.8838	12.9131	19.2578	28.1951	21.895	23.5366	0.539221	0.144681	Not significant
DEACI_1367	Amidohydrolase family	26.3068	25.8066	57.8782	18.9041	11.2188	17.2262	21.6802	26.5159	27.2522	27.7781	0.280632	0.561914	Not significant
DEACI_1368	tRNA threonylcarbamoyl adenosine modification protein TsaE	28.3192	17.3909	36.2004	28.1447	28.2835	20.6482	15.9712	17.45	18.6172	17.5252	-0.49355	0.0649735	Not significant
DEACI_1369	1-acylglycerophosphocholine O-acyltransferase	13.9914	9.31526	25.9076	10.8321	10.1508	9.07523	9.61947	8.96948	10.0709	8.60123	-0.313489	0.407013	Not significant
DEACI_1370	Gcn5-related N-acetyltransferase (GNAT) domain protein	24.968	11.5251	53.7517	16.5825	10.8632	18.6744	11.7724	13.0401	10.3773	10.9106	-0.778753	0.0676589	Not significant
DEACI_1371	1-acylglycerophosphocholine O-acyltransferase	39.8191	16.5259	78.4922	27.1437	24.6031	29.0375	16.0727	15.3294	17.5442	17.1573	-0.957589	0.00438519	Not significant
DEACI_1372	Lysine exporter LysO	46.4102	32.8227	71.4961	32.6092	47.4904	34.0452	31.1576	31.8779	35.173	33.0824	-0.267352	0.391723	Not significant
DEACI_1373	5-Formyltetrahydrofolate cyclo-ligase	43.9929	22.9321	77.7577	28.7203	36.296	33.1976	23.9294	23.2646	23.2002	21.3343	-0.669992	0.0297159	Not significant
DEACI_1374	NADH-quinone oxidoreductase subunit E-like	92.7498	54.1606	194.332	83.2216	40.1098	53.3362	53.6636	58.8696	40.2365	63.8725	-0.46095	0.309308	Not significant
DEACI_1375	NADH:ubiquinone reductase (H+-translocating)	152.622	124.307	303.289	117.318	79.8193	110.061	114.237	140.027	84.166	158.798	-0.0114799	0.980482	Not significant
DEACI_1376	nitrate reductase	359.124	361.336	582.476	258.95	291.46	303.609	348.155	400.427	274.422	422.34	0.24251	0.423592	Not significant
DEACI_1377	formate dehydrogenase	418.251	449.509	665.675	269.095	372.6	365.635	447.426	477.136	333.068	540.404	0.329003	0.289676	Not significant
DEACI_1378	Two component system, signal transduction histidine kinase	62.2721	79.2169	93.5784	38.1057	64.1217	53.2826	77.3513	83.8396	60.114	95.5626	0.5534	0.0690623	Not significant
DEACI_1379	Hypothetical protein	69.4111	78.5885	117.851	82.0835	30.0993	47.61	61.2526	92.6846	58.5369	101.88	0.413694	0.353487	Not significant
DEACI_1380	MobA-like NTP transferase domain protein	82.6475	78.1444	160.325	63.1412	40.8692	66.2545	68.5062	90.3598	61.4137	92.2978	0.196548	0.649679	Not significant
DEACI_1381	Sulfurtransferase FdhD [fdhD]	133.092	111.072	225.977	96.7209	94.4701	115.199	97.5728	130.546	99.713	116.455	-0.00695107	0.983366	Not significant
DEACI_1382	Nitrogen regulatory protein P-II	124.374	134.18	90.3077	172.401	108.823	125.965	112.834	162.302	102.944	158.638	0.246601	0.555696	Not significant
DEACI_1383	cyclic pyranopterin phosphate synthase	148.067	106.847	305.002	97.2432	81.9765	108.044	84.1776	136.913	74.9176	131.378	-0.170868	0.726964	Not significant
DEACI_1384	Cyclic pyranopterin monophosphate synthase accessory protein [moaC]	60.9747	64.6663	88.1596	64.8971	37.8353	53.0069	50.9444	81.9883	50.2663	75.4664	0.304058	0.369309	Not significant
DEACI_1385	Hypothetical protein	153.257	130.345	347.086	99.0956	65.0559	101.791	95.5495	158.86	87.4527	179.517	0.0804431	0.894321	Not significant
DEACI_1386	Pyruvate kinase-like, insert domain protein	86.2671	150.907	148.286	80.6411	45.2302	70.9111	98.0396	187.467	106.382	211.74	1.02965	0.00625788	Not significant
DEACI_1387	Probable molybdopterin binding domain protein	71.008	182.939	89.9995	71.068	51.0342	71.9303	125.115	218.183	139.064	249.393	1.53763	1.44737e-07	Not significant
DEACI_1388	NYN domain, limkain-b1-type	122.012	366.157	192.94	88.8006	102.182	104.127	170.419	505.531	212.373	576.303	1.74152	2.65571e-05	Not significant
DEACI_1389	Chaperonin 10 Kd subunit	2104.02	2819.13	2842.04	1606.93	2255.87	1711.23	3153.92	2588.89	2640.53	2893.18	0.616731	0.00947851	Not significant
DEACI_1390	GroEL-like equatorial domain protein	1698.44	2111.95	2223.39	1368.92	1601.76	1599.67	2337.24	2049.04	1845.79	2215.75	0.512457	0.00759429	Not significant
DEACI_1391	Hypothetical protein	80.3649	97.665	62.6264	87.599	88.4342	82.8001	97.766	122.295	82.0082	88.591	0.419431	0.227873	Not significant
DEACI_1392	PRD domain protein	54.6368	47.9274	67.7717	50.8269	51.5958	48.3528	46.1636	62.5687	40.0252	42.9522	0.00801654	0.980482	Not significant
DEACI_1393	Homeodomain-like	6.83569	7.17074	9.44866	6.63301	5.15069	6.11038	10.6197	4.55127	4.8972	8.61482	0.254946	0.622725	Not significant
DEACI_1394	Transposase, mutator type	28.2029	22.4801	35.0918	26.1052	23.9314	27.6832	24.7373	22.1039	21.9594	21.1199	-0.123796	0.599682	Not significant
DEACI_1395	EamA domain protein	24.9689	17.8323	22.9078	26.5791	27.4277	22.9609	20.006	15.5475	18.7281	17.0477	-0.316499	0.315419	Not significant
DEACI_1396	Aminotransferase class I and II	26.9273	17.7428	33.7285	14.8866	32.3381	26.7561	18.134	17.9508	21.1383	13.748	-0.389661	0.308043	Not significant
DEACI_1397	Haloacid dehalogenase/epoxide hydrolase family signature	32.2459	23.5975	40.3446	28.0119	31.1059	29.5213	24.1466	24.6602	17.9316	27.6516	-0.255126	0.333022	Not significant
DEACI_1398	Binding-protein-dependent transport system inner membrane component	14.7852	39.2526	15.3432	14.07	17.1364	12.5911	32.8488	31.8718	52.1313	40.1585	1.5563	2.24548e-07	Not significant
DEACI_1399	Putative ABC transporter	36.7397	67.4774	43.1275	40.7138	34.3059	28.8115	55.6952	49.1992	89.6983	75.3168	1.05258	0.000506371	Not significant
DEACI_1400	SsuA/THI5-like	47.22	88.5885	54.5801	46.9757	41.8336	45.4904	66.1782	75.4429	111.619	101.114	1.08803	4.50611e-05	Not significant
DEACI_1401	Two component system, signal transduction histidine kinase	7.10783	14.0928	5.52429	5.95935	8.76472	8.18298	13.7264	11.2708	18.1912	13.1827	1.11272	0.00144381	Not significant
DEACI_1402	Two component system, signal transduction response regulator	9.95861	12.152	12.6269	10.5121	9.12101	7.57433	9.21092	10.0744	16.9571	12.3654	0.48922	0.169885	Not significant
DEACI_1403	Hypothetical protein	19.3199	14.9678	27.7298	18.5334	9.12101	21.8955	12.3264	12.4449	20.4688	14.6312	-0.119562	0.793726	Not significant
DEACI_1404	N-acetylglucosamine-6-phosphate deacetylase	9.73425	7.5254	16.0269	8.41882	5.61293	8.87833	6.36498	7.68755	8.53872	7.51036	-0.115218	0.765224	Not significant
DEACI_1405	RmlC-like cupin domain protein	17.0603	14.4552	26.4968	16.8971	10.6783	14.1692	10.6587	13.4544	15.9342	17.7737	0.00231841	0.995017	Not significant
DEACI_1406	Glucose-6-phosphate isomerase	17.6577	21.5671	24.9421	18.4078	13.4145	13.8664	15.8549	20.6868	26.0164	23.7103	0.50598	0.0893353	Not significant
DEACI_1407	6-phosphofructokinase/diphosphate-fructose-6-phosphate 1-phosphotransferase	16.0912	16.2184	20.9866	18.76	11.24	13.378	14.0025	14.6537	21.746	14.4715	0.228247	0.518113	Not significant
DEACI_1408	Triose-phosphate isomerase	17.3767	17.096	16.8459	22.7811	11.0734	18.8062	16.6856	13.6986	19.2837	18.7159	0.157003	0.691767	Not significant
DEACI_1409	Domain of unknown function DUF2088	20.5348	16.9359	26.553	24.0447	10.2611	21.2802	17.7982	14.9773	18.3199	16.6483	-0.0566604	0.890246	Not significant
DEACI_1410	Fructose-bisphosphate aldolase class-II	8.45206	3.75428	12.6658	8.18684	6.06536	6.89021	3.81662	2.92336	3.86642	4.41072	-0.925427	0.00136036	Not significant
DEACI_1411	EamA domain protein	5.8726	5.77211	4.76709	7.13105	4.85624	6.73602	5.17132	5.28133	6.65949	5.9763	0.143613	0.736744	Not significant
DEACI_1412	Hypothetical protein	4.68028	4.98701	3.11776	7.1068	2.93175	5.56481	6.90819	3.74193	4.18121	5.11672	0.232044	0.692236	Not significant
DEACI_1413	Hypothetical protein	4.0272	4.4698	4.19028	5.30641	2.91872	3.69339	6.0178	1.71937	5.89705	4.24499	0.32818	0.6106	Not significant
DEACI_1414	P-loop containing nucleoside triphosphate hydrolase	2.22696	1.33191	1.83096	3.47798	1.91302	1.68589	1.56965	0.724452	1.36416	1.66938	-0.546218	0.313279	Not significant
DEACI_1415	Transposase-like, Mu, C-terminal	1.2813	1.85405	1.21246	1.15156	2.28025	0.48091	2.9104	0.447752	1.62603	2.43202	0.626243	0.397066	Not significant
DEACI_1416	Transposase-like, Mu, C-terminal	0.960388	1.3835	0.906986	0.969109	1.06609	0.899363	1.98872	1.04669	0.844688	1.65389	0.653385	0.22741	Not significant
DEACI_1417	P-loop containing nucleoside triphosphate hydrolase	4.16078	4.85891	5.11313	3.5534	3.64841	4.32819	5.87196	4.72058	4.18121	4.6619	0.412525	0.218256	Not significant
DEACI_1418	Hypothetical protein	5.51236	4.36329	5.87745	4.9255	5.41842	5.82805	4.78786	5.10703	5.66694	1.89133	-0.125011	0.833525	Not significant
DEACI_1419	Phage integrase family	2.17604	0.688899	3.07287	2.25522	1.02155	2.35453	0.773718	0.257905	0.832525	0.891447	-1.33612	0.0129157	Not significant
DEACI_1420	Integrase	2.77697	0.893958	2.55505	2.52782	2.22464	3.80036	1.67088	0.688009	0.634546	0.582391	-1.39544	0.00346172	Not significant
DEACI_1421	Hypothetical protein	1.04266	0.339803	1.68963	1.06984	0.294226	1.11695	0.519972	0	0.839239	0	-1.04672	0.277019	Not significant
DEACI_1422	Transposase, IS4-like	7.74601	8.12991	11.7029	5.52751	6.47724	7.27637	8.11796	7.53391	8.38935	8.47844	0.294874	0.293606	Not significant
DEACI_1423	IS21 transposase-type HTH domain protein	5.30073	8.13812	6.98379	3.15068	6.56713	4.50131	8.38194	5.80286	8.97566	9.39203	0.800512	0.0315357	Not significant
DEACI_1424	Cobalamin (vitamin B12)-binding domain protein	55.4729	22.8888	79.0618	77.7502	23.9211	41.1586	25.5473	27.9803	17.3034	20.7243	-1.01607	0.00837049	Not significant
DEACI_1425	Uroporphyrinogen decarboxylase	83.2089	42.7854	131.241	84.5148	50.6723	66.4073	52.5623	50.4597	29.2842	38.8355	-0.707952	0.0236804	Not significant
DEACI_1426	Hypothetical protein	12.1096	12.7148	12.1457	10.0937	11.897	14.3018	13.3158	19.6232	9.61476	8.30541	0.240219	0.654086	Not significant
DEACI_1427	GntR bacterial regulatory protein HTH signature	20.5141	13.5354	30.3822	24.1557	10.3419	17.1764	14.8499	15.7383	9.01356	14.5399	-0.365065	0.338708	Not significant
DEACI_1428	Cobalamin (vitamin B12)-binding domain protein	28.325	15.6692	32.1707	39.4603	15.5395	26.1294	15.2236	15.9698	15.4171	16.0661	-0.640133	0.056333	Not significant
DEACI_1429	Pterin-binding domain protein	57.8116	44.1118	80.1549	58.4157	37.5896	55.086	45.7929	59.2254	32.7176	38.7114	-0.167584	0.628139	Not significant
DEACI_1430	Uroporphyrinogen decarboxylase	108.906	55.2531	185.552	103.387	54.9122	91.7752	53.5385	76.2366	35.4407	55.7967	-0.703088	0.0541775	Not significant
DEACI_1431	Hypothetical protein	73.5223	29.8093	118.142	91.2039	32.2276	52.5153	26.8652	40.2977	18.6451	33.4293	-1.02416	0.0124615	Not significant
DEACI_1432	Cobalamin (vitamin B12)-binding domain protein	63.7303	28.6217	81.8101	98.3897	29.7084	45.0131	28.0933	41.2955	20.6892	24.4087	-0.907511	0.0305084	Not significant
DEACI_1433	2Fe-2S ferredoxin-type iron-sulfur binding domain protein	36.4274	24.0939	56.2488	36.5415	22.0462	30.873	19.0571	43.7253	13.414	20.1794	-0.345218	0.461989	Not significant
DEACI_1434	Uroporphyrinogen decarboxylase	35.1482	21.9973	48.4431	38.5346	25.3651	28.25	17.8078	37.0483	14.5361	18.5971	-0.446606	0.262668	Not significant
DEACI_1435	methionine synthase	23.7669	17.4507	31.0069	28.7614	16.0469	19.2523	15.1159	30.4991	9.39181	14.7958	-0.230977	0.634581	Not significant
DEACI_1436	Hypothetical protein	25.2357	23.7871	27.4825	29.7871	20.2689	23.4043	22.3877	36.1186	15.4171	21.2249	0.0938623	0.83579	Not significant
DEACI_1437	Drug resistance transporter Bcr/CmlA subfamily	30.2994	28.7061	34.5799	32.8431	22.8468	30.9276	33.4902	38.185	21.2804	21.8689	0.111512	0.766412	Not significant
DEACI_1438	Hypothetical protein	2.46872	6.0517	2.66049	2.52686	1.38987	3.29767	4.29843	7.67575	4.9555	7.27712	1.40906	0.00299864	Not significant
DEACI_1439	Transposase IS66, Orf2	4.08884	6.05385	3.52124	0.836094	7.05154	4.9465	8.3982	6.77272	2.6235	6.42099	0.65223	0.30798	Not significant
DEACI_1440	zinc-finger binding domain of transposase IS66	26.8743	54.2268	27.0242	23.2876	33.5495	23.6357	51.1607	59.2901	48.5262	57.9302	1.15689	1.61999e-05	Not significant
DEACI_1441	Integrase	4.73817	5.06584	5.49745	5.12463	4.99927	3.33132	4.79344	6.10927	4.62682	4.73384	0.279357	0.438234	Not significant
DEACI_1442	Phage integrase family	4.37912	3.73549	4.25841	3.1345	6.00652	4.11705	3.73492	3.93148	3.49	3.78554	-0.0578447	0.904848	Not significant
DEACI_1443	Phage integrase family	5.77875	7.99482	5.79225	4.97738	6.10949	6.23587	7.38475	8.14866	8.09673	8.34914	0.637443	0.0161104	Not significant
DEACI_1444	Hypothetical protein	4.45701	6.51182	4.48958	5.21165	4.16961	3.9572	8.75038	5.06599	6.31827	5.91266	0.697581	0.163921	Not significant
DEACI_1445	Hypothetical protein	7.45075	8.2554	6.6928	6.08026	5.77664	11.2533	7.2536	7.25358	7.37131	11.1431	0.314155	0.49045	Not significant
DEACI_1446	P-loop containing nucleoside triphosphate hydrolase	4.02727	1.21301	1.76557	4.09905	6.35396	3.8905	1.08668	0.905566	1.60776	1.25203	-1.48052	0.00889156	Not significant
DEACI_1447	Hypothetical protein	3.2005	1.22557	4.95763	3.27556	1.57647	2.99233	1.19401	0.995004	1.92714	0.786109	-1.05479	0.050959	Not significant
DEACI_1448	GntR bacterial regulatory protein HTH signature	101.306	53.7695	118.724	108.864	79.9913	97.6439	48.1156	66.0076	45.3986	55.5563	-0.71067	0.00214882	Not significant
DEACI_1449	Putative ABC transporter	5.77484	6.42143	7.05294	4.66281	5.41842	5.96518	7.27754	3.89411	7.26398	7.2501	0.346355	0.31496	Not significant
DEACI_1450	Branched-chain amino acid transport system / permease component	3.43072	6.8735	3.6266	3.64127	3.68088	2.77415	8.80094	3.92215	7.8744	6.89653	1.15088	0.00149846	Not significant
DEACI_1451	Periplasmic binding protein domain	17.7596	7.6243	21.8116	16.4366	13.8019	18.9882	8.13046	7.5632	6.02726	8.77629	-1.01072	1.92546e-05	Not significant
DEACI_1452	glycerol kinase/ribulokinase	5.08118	4.53833	5.40113	5.24915	5.31512	4.35932	5.50833	3.88481	4.86638	3.89378	0.0196971	0.960931	Not significant
DEACI_1453	L-Arabinose isomerase	6.12688	4.81009	7.23673	4.47094	6.45995	6.33988	6.74603	3.95679	4.50183	4.03573	-0.155906	0.687654	Not significant
DEACI_1454	L-ribulose-5-phosphate 4-epimerase	25.3832	25.1794	30.9887	24.4072	17.0575	29.0794	29.1679	24.1437	24.6649	22.741	0.191752	0.514725	Not significant
DEACI_1455	glyoxylate reductase/sn-glycerol-1-phosphate dehydrogenase	12.839	13.2122	16.1864	10.1913	10.6412	14.3371	13.0968	13.5165	13.5502	12.6852	0.246766	0.34869	Not significant
DEACI_1456	Aldose 1-/Glucose-6-phosphate 1-epimerase	11.1014	11.7796	13.5679	12.7865	8.35177	9.69931	16.4104	9.80738	10.7357	10.165	0.277426	0.407301	Not significant
DEACI_1457	Transposase, IS4-like	23.7055	26.3692	30.3324	20.0965	23.8967	20.4963	25.8583	27.8343	23.7383	28.0459	0.348716	0.119198	Not significant
DEACI_1458	Ribonuclease H-like domain protein	15.1076	12.0052	23.5169	10.8294	12.6577	13.4262	11.1847	13.8163	13.2737	9.74614	-0.0947302	0.852476	Not significant
DEACI_1459	HTH-like domain protein	12.6749	13.2648	15.3731	12.7237	11.9319	10.6707	11.5571	14.3956	13.09	14.0165	0.2602	0.4036	Not significant
DEACI_1460	Transposase	15.2595	19.7371	16.3905	10.1526	18.242	16.2528	18.4218	19.4087	18.0522	23.0659	0.541324	0.114611	Not significant
DEACI_1461	Periplasmic binding protein domain	9.41658	7.34084	12.2792	7.16754	9.0876	9.132	7.67577	6.37677	7.14736	8.16343	-0.15148	0.644079	Not significant
DEACI_1462	Transposase, IS4-like	4.36358	3.6116	6.60007	3.79029	2.72628	4.3377	3.89693	3.11753	3.37356	4.05839	-0.0452169	0.911397	Not significant
DEACI_1463	deoxyribose-phosphate aldolase	5.35057	3.09442	3.73066	5.24405	5.76885	6.65875	3.99534	3.03094	3.44662	1.9048	-0.607257	0.179035	Not significant
DEACI_1464	RNA polymerase sigma factor 54 interaction domain protein	26.2584	23.7094	29.2062	31.1982	19.8461	24.7831	24.1952	17.4706	21.3345	31.8374	0.0369997	0.923974	Not significant
DEACI_1465	Aldehyde dehydrogenase family	18.0508	9.92904	17.1764	21.6917	15.0866	18.2486	12.6339	6.70902	9.70341	10.6698	-0.677932	0.0332326	Not significant
DEACI_1466	Periplasmic binding protein domain	9.09526	6.95591	8.82567	8.38238	7.88483	11.2882	6.49488	5.55015	6.09908	9.6795	-0.208079	0.592271	Not significant
DEACI_1467	Transposase, IS4-like	3.97747	3.82984	6.52332	3.20717	3.28757	2.8918	3.68437	3.04668	4.45995	4.12837	0.182571	0.639719	Not significant
DEACI_1468	Aldehyde dehydrogenase family	6.64833	5.56057	8.11021	8.13079	5.88452	4.4678	4.99173	2.07988	8.39239	6.77828	-0.0448171	0.944481	Not significant
DEACI_1469	Amino acid synthesis, putative	3.66608	2.91806	3.9804	5.32703	3.02458	2.33229	3.34075	1.16926	4.8528	2.30945	-0.114833	0.863446	Not significant
DEACI_1470	Amidohydrolase family	3.38327	4.1154	5.03894	4.11415	1.66256	2.71744	5.06018	4.57047	4.41291	2.41803	0.498964	0.247435	Not significant
DEACI_1471	CO dehydrogenase flavoprotein C-terminal domain	8.40326	6.0435	14.9482	5.56537	5.74749	7.35199	6.40348	3.75376	7.03868	6.97806	-0.208697	0.63427	Not significant
DEACI_1472	2Fe-2S ferredoxin-type iron-sulfur binding domain protein	5.34831	4.29576	3.80934	9.84902	3.53785	4.19703	4.29843	2.53997	3.7842	6.56043	-0.159993	0.80299	Not significant
DEACI_1473	Aldehyde oxidase and xanthine dehydrogenase, a/b hammerhead domain protein	11.2906	5.87427	12.8995	13.0319	8.06941	11.1616	6.67521	4.09614	7.40702	5.31872	-0.723891	0.0226478	Not significant
DEACI_1474	Molybdopterin-binding domain of aldehyde dehydrogenase	9.22698	5.72053	13.7182	9.17961	5.97209	8.03806	6.04467	4.5095	5.88466	6.44328	-0.453107	0.143744	Not significant
DEACI_1475	4Fe-4S ferredoxin-type, iron-sulphur binding domain protein	2.8408	1.68376	4.78057	3.35599	1.303	1.92364	1.53515	1.34326	1.96155	1.89508	-0.483387	0.28259	Not significant
DEACI_1476	Flavin transferase ApbE	10.49	4.39504	11.4751	13.7113	5.02784	11.7457	4.89839	4.55663	4.41268	3.71249	-1.0247	0.00503333	Not significant
DEACI_1477	Major facilitator superfamily transporter	11.0574	3.92411	10.8879	16.4717	5.68794	11.182	4.81061	2.87199	4.11395	3.8999	-1.26714	0.000804726	Not significant
DEACI_1478	Major facilitator superfamily transporter	12.3178	8.03875	10.6847	15.9575	8.65586	13.973	11.6515	5.50407	8.99902	6.0004	-0.430728	0.304457	Not significant
DEACI_1479	Rhodopirellula transposase DDE domain protein	15.3768	7.45267	7.68443	23.6127	7.91078	22.2993	13.3543	3.7559	8.16696	4.53348	-0.844639	0.146577	Not significant
DEACI_1480	RmlC-like cupin domain protein	43.7272	58.6507	38.2982	54.7402	39.4263	42.4441	49.5706	56.6767	54.4106	73.9449	0.573471	0.0642391	Not significant
DEACI_1481	Hydantoinase/oxoprolinase N-terminal region	31.2211	33.1476	38.7134	36.1358	20.0368	29.9986	25.9421	35.3625	28.0412	43.2446	0.285604	0.376649	Not significant
DEACI_1482	Hydantoinase B/oxoprolinase	38.3453	29.4056	54.9738	44.0333	22.556	31.818	18.0251	36.9758	21.5338	41.0874	-0.154194	0.734572	Not significant
DEACI_1483	Cupin domain protein	51.231	54.1554	44.3565	67.2265	38.1275	55.2136	46.4695	56.3441	48.9858	64.8221	0.240958	0.511639	Not significant
DEACI_1484	Creatinase/Aminopeptidase P, N-terminal	44.6111	49.8732	50.5597	45.4292	39.7144	42.7408	44.3276	44.9991	47.1547	63.0115	0.344336	0.176281	Not significant
DEACI_1485	Integrase	13.1485	12.0794	13.6683	12.4132	9.69433	16.8181	10.6847	11.2373	13.7515	12.644	0.069924	0.851765	Not significant
DEACI_1486	Phage integrase family	8.30489	7.31478	9.24645	5.88912	7.72871	10.3553	7.83359	6.72883	7.45641	7.24028	0.010251	0.979182	Not significant
DEACI_1487	Phage integrase family	3.70782	4.62494	3.4834	3.38913	4.08337	3.87536	4.70631	3.84348	6.07682	3.87316	0.490427	0.182668	Not significant
DEACI_1488	Transposase, mutator type	35.4943	31.6711	40.4388	32.9371	26.9556	41.6458	32.2382	28.1391	34.6885	31.6186	0.0342635	0.915645	Not significant
DEACI_1489	protein-Npi-phosphohistidine-sugar phosphotransferase	3.70407	2.69067	4.26546	3.29591	3.09699	4.15793	2.80332	2.3361	2.8548	2.76847	-0.256101	0.448385	Not significant
DEACI_1490	protein-Npi-phosphohistidine-sugar phosphotransferase	6.61762	4.26422	7.67506	7.48265	4.40783	6.90494	3.94179	3.47252	4.12778	5.51477	-0.429285	0.166456	Not significant
DEACI_1491	Phosphoenolpyruvate-dependent sugar phosphotransferase system, EIIA 2	4.52315	3.15094	4.92146	6.23236	3.91775	3.02102	2.38	2.38	3.14292	4.70082	-0.320954	0.539216	Not significant
DEACI_1492	1-phosphofructokinase	5.09824	3.62708	6.1953	5.02825	4.58993	4.5795	2.39187	2.49586	4.28012	5.34047	-0.278749	0.51684	Not significant
DEACI_1493	Alcohol dehydrogenase GroES-like domain protein	25.2887	26.7424	26.4184	31.4237	14.8026	28.5102	21.7743	27.6986	24.2157	33.2811	0.263824	0.465776	Not significant
DEACI_1494	Phosphotransferase system, HPr histidine phosphorylation site	37.3301	36.0844	33.0212	38.9329	33.7081	43.6582	28.0332	31.1869	35.6312	49.4864	0.115626	0.778575	Not significant
DEACI_1495	Homeodomain-like domain protein	45.1797	52.0394	44.4918	51.1424	39.7801	45.3044	55.3373	53.6298	43.847	55.3435	0.370425	0.15035	Not significant
DEACI_1496	Alcohol dehydrogenase GroES-like domain protein	50.4813	58.7011	53.2193	45.4728	48.9899	54.2433	66.029	63.563	52.1802	53.0323	0.391812	0.10811	Not significant
DEACI_1497	Domain of unknown function DUF4338	25.4923	18.8036	32.6468	21.4664	24.6142	23.2418	20.0937	22.8537	13.1864	19.0806	-0.240382	0.418498	Not significant
DEACI_1498	Transposase IS66 family	40.4837	39.9659	57.5505	34.5941	32.554	37.2364	38.1418	48.0389	33.443	40.2397	0.198815	0.43137	Not significant
DEACI_1499	glycerol kinase	17.8489	18.6128	14.3257	18.9047	17.1986	20.9665	24.5443	14.9427	19.7047	15.2593	0.211961	0.58863	Not significant
DEACI_1500	Putative ABC transporter	11.5762	13.2095	10.5389	12.5453	9.98356	13.2371	17.1894	9.53522	13.5578	12.5556	0.352067	0.301065	Not significant
DEACI_1501	Branched-chain amino acid transport system / permease component	15.555	10.6615	12.5406	18.6874	17.056	13.936	13.7736	7.48563	9.2628	12.1238	-0.390645	0.310808	Not significant
DEACI_1502	Periplasmic binding protein domain	55.7393	34.549	53.8546	63.7195	51.3755	54.0077	35.4339	31.0163	30.7191	41.0266	-0.515795	0.0488391	Not significant
DEACI_1503	Reverse transcriptase (RNA-dependent DNA polymerase)	113.435	156.483	175.115	97.8722	75.9179	104.834	149.188	193.703	140.046	142.997	0.694561	0.00596972	Not significant
DEACI_1504	deoxyribose-phosphate aldolase	14.3453	15.205	18.3131	14.1504	11.837	13.0807	17.0504	12.6087	16.3036	14.8575	0.287335	0.300558	Not significant
DEACI_1505	Phage integrase family	1.60829	1.46912	1.89483	1.54256	0.848466	2.14732	1.74936	1.74936	0.403355	1.97441	0.0326624	0.9686	Not significant
DEACI_1506	Hypothetical protein	8.55854	6.49666	8.0865	4.53838	9.21702	12.3923	8.8231	4.07219	7.39413	5.69722	-0.204055	0.719308	Not significant
DEACI_1507	Hypothetical protein	32.6018	66.6594	30.1573	27.8888	45.6051	26.7561	77.6648	63.0109	57.9456	68.0163	1.16298	0.000480525	Not significant
DEACI_1508	Superfamilies 1 and 2 helicase C-terminal domain protein	12.2664	19.8983	13.9805	8.91369	12.9503	13.2212	20.1974	22.3785	17.071	19.9463	0.870723	0.000400768	Not significant
DEACI_1509	Protein of unknown function DUF4391	16.9414	15.1888	17.629	18.0315	9.91799	22.1872	16.4321	11.7372	19.4492	13.1368	0.041994	0.929807	Not significant
DEACI_1510	D21 class N6 adenine-specific DNA methyltransferase signature	27.9814	25.4726	24.5869	30.8036	23.553	32.9819	30.2488	22.6483	25.3166	23.6765	0.0301502	0.938333	Not significant
DEACI_1511	Type III restriction enzyme, res subunit	18.0665	23.4857	19.8729	15.9028	16.5204	19.9699	23.6946	23.3872	21.9738	24.8872	0.559145	0.00650182	Not significant
DEACI_1512	Hypothetical protein	57.9167	68.6036	50.0505	56.3806	68.1036	57.1321	77.9091	66.6255	59.8377	70.0423	0.391999	0.227873	Not significant
DEACI_1513	Hypothetical protein	32.6724	40.3449	31.7605	31.8318	26.0338	41.0634	48.9244	33.3721	41.9662	37.117	0.475821	0.113255	Not significant
DEACI_1514	Hypothetical protein	23.5745	22.3432	21.3867	23.0987	25.5092	24.3035	32.5877	13.367	28.8366	14.5814	0.0859899	0.868193	Not significant
DEACI_1515	Hypothetical protein	22.1432	17.4264	24.3472	24.6456	22.426	17.1539	20.7035	9.76017	24.3456	14.8964	-0.147889	0.755334	Not significant
DEACI_1516	Helix-turn-helix domain protein	8.43032	8.85956	7.51421	10.0755	6.92735	9.20424	12.2424	6.93732	6.58643	9.67212	0.228077	0.644079	Not significant
DEACI_1517	Hypothetical protein	19.9825	15.501	19.9537	24.8738	21.4995	13.6029	21.3003	8.63521	21.8352	10.2334	-0.173086	0.758096	Not significant
DEACI_1518	Protein of unknown function DUF3795	34.419	48.6216	25.9923	38.9004	38.6786	34.1048	54.0536	32.7229	61.031	46.6789	0.631623	0.0926901	Not significant
DEACI_1519	Hypothetical protein	20.4485	29.3099	9.97685	17.767	29.3175	24.7325	36.268	19.5732	43.2058	18.1928	0.617794	0.25821	Not significant
DEACI_1520	Integrase	25.8288	34.5111	23.2793	22.4384	26.9717	30.6258	32.8766	21.2793	44.9062	38.9824	0.572263	0.116739	Not significant
DEACI_1521	Transposase	32.4275	85.4142	42.4016	24.7046	29.0383	33.5655	39.4754	30.9223	172.823	98.436	1.5289	0.00317879	Not significant
DEACI_1522	Hypothetical protein	22.7555	24.3133	23.6136	17.9247	27.244	22.2399	27.272	13.8885	32.4016	23.691	0.264759	0.523791	Not significant
DEACI_1523	P-loop containing nucleoside triphosphate hydrolase	10.6074	11.4683	10.855	9.56445	12.0247	9.98563	13.6439	5.79562	12.9595	13.4743	0.277976	0.509283	Not significant
DEACI_1524	Integrase core domain protein	8.0594	7.15916	8.72974	5.28925	10.4577	7.76089	7.78164	4.16872	9.75615	6.93012	0.011146	0.981328	Not significant
DEACI_1525	Hypothetical protein	4.09979	2.73213	3.95309	4.22385	4.30236	3.91987	3.34548	1.8248	2.45438	3.30388	-0.398482	0.364629	Not significant
DEACI_1526	Hypothetical protein	52.1069	55.4465	71.0019	38.1398	57.1583	42.1277	62.8646	53.1929	46.8295	58.8992	0.286576	0.361796	Not significant
DEACI_1527	Hypothetical protein	18.4624	21.488	23.8642	16.1659	18.3337	15.4858	22.0322	22.6801	18.0415	23.1981	0.412179	0.106675	Not significant
DEACI_1528	Hypothetical protein	7.88761	12.7495	2.22887	14.1128	9.31508	5.8937	17.148	9.60285	12.7314	11.5157	0.754071	0.2081	Not significant
DEACI_1529	Hypothetical protein	10.4735	7.09498	11.5074	6.78376	15.3399	8.2629	8.4259	5.12879	6.5041	8.32114	-0.370515	0.445214	Not significant
DEACI_1530	Transposase, IS4-like	6.93102	9.20983	6.31303	6.0584	8.24498	7.10768	9.71397	7.46759	11.0239	8.63387	0.565957	0.0844851	Not significant
DEACI_1531	Hypothetical protein	11.3223	30.7815	10.8922	9.73653	16.4011	8.25929	37.2662	16.2669	45.3497	24.2432	1.54471	0.000377652	Not significant
DEACI_1532	Helix-turn-helix domain protein	19.0543	63.9073	21.1481	17.7503	24.1514	13.1674	60.844	42.2274	85.7442	66.8137	1.87714	8.05238e-08	Not significant
DEACI_1533	MOFRL family	4.19547	3.03538	4.02911	5.03145	3.43012	4.29119	3.2376	2.61763	2.61276	3.67355	-0.288179	0.426115	Not significant
DEACI_1534	phosphopyruvate hydratase	5.03765	4.44814	5.62946	5.26921	3.7507	5.50125	5.49858	4.21807	4.13345	3.94248	0.0122901	0.974581	Not significant
DEACI_1535	Hydantoinase/oxoprolinase N-terminal region	5.72852	6.17616	6.80971	4.61977	5.18908	6.29554	6.8069	6.1451	5.68393	6.06871	0.300861	0.249682	Not significant
DEACI_1536	Hydantoinase B/oxoprolinase	9.28268	7.12927	10.6595	8.49491	8.25692	9.71944	7.4657	7.46567	5.93356	7.65215	-0.190091	0.474329	Not significant
DEACI_1537	Aminotransferase class I and II	18.3221	7.94543	16.1378	21.6035	14.0267	21.5202	10.2109	7.77055	6.63366	7.16658	-1.01905	0.000837495	Not significant
DEACI_1538	Major facilitator superfamily transporter	20.2942	9.22465	14.5295	28.8193	14.4259	23.4021	14.2293	7.33695	8.67213	6.66024	-0.951379	0.0207417	Not significant
DEACI_1539	Hypothetical protein	11.6196	10.6572	14.4759	10.1804	11.0838	10.7383	13.0585	8.26357	12.8435	8.4631	0.0795445	0.835573	Not significant
DEACI_1540	Transposase, IS4-like	7.41549	8.53868	9.36233	6.30857	6.21286	7.77819	9.16921	5.31462	10.0389	9.63197	0.403599	0.210673	Not significant
DEACI_1541	Transposase InsH, N-terminal	4.6555	4.39097	7.00108	4.35086	3.07044	4.19963	4.70806	3.59088	4.379	4.88594	0.138996	0.705475	Not significant
DEACI_1542	RNA polymerase sigma factor 54 interaction domain protein	5.02238	5.94556	5.4885	4.22772	5.10235	5.27096	7.70047	3.43129	6.85828	5.7922	0.418502	0.247435	Not significant
DEACI_1543	Phosphoenolpyruvate-dependent sugar phosphotransferase system, EIIA 2	4.3505	4.63918	5.52515	3.56839	3.9255	4.38297	4.89695	3.06058	5.76313	4.83606	0.298507	0.505796	Not significant
DEACI_1544	deoxyribose-phosphate aldolase	4.11979	2.44679	5.8935	4.47798	2.30912	3.79858	3.26463	0.544104	4.50073	1.47768	-0.465546	0.462918	Not significant
DEACI_1545	protein-Npi-phosphohistidine-sugar phosphotransferase	3.98199	3.59324	8.55158	2.70735	1.48914	3.17989	4.2765	2.63168	5.84042	1.62436	0.147275	0.84626	Not significant
DEACI_1546	Phosphotransferase system, EIIC component, type 2	13.0958	11.6366	16.238	14.5353	7.43194	14.1779	12.4044	6.8987	16.4342	10.809	0.0484641	0.921764	Not significant
DEACI_1547	glucose 1-dehydrogenase	19.6775	15.5167	25.9109	18.9377	12.5844	21.2771	16.0724	9.81161	20.5869	15.5957	-0.11596	0.776084	Not significant
DEACI_1548	Alcohol dehydrogenase GroES-like domain protein	29.6841	21.4742	30.6802	32.5899	20.14	35.326	22.8277	11.3672	22.2568	29.445	-0.275486	0.506252	Not significant
DEACI_1549	Class II Aldolase and Adducin N-terminal domain protein	52.0676	20.3773	40.6854	67.8514	37.1535	62.58	23.9569	13.753	21.6008	22.1986	-1.16024	0.00101169	Not significant
DEACI_1550	Transposase, mutator type	44.4309	29.0851	53.5021	44.9042	34.407	44.9103	31.5201	24.7372	30.8462	29.2368	-0.405508	0.0701692	Not significant
DEACI_1551	HAD-like domain protein	21.6728	11.2795	21.0874	17.2286	22.7433	25.6319	11.095	7.95486	14.6976	11.3705	-0.739739	0.032443	Not significant
DEACI_1552	Phosphotransferase system, HPr histidine phosphorylation site	19.3333	12.9862	12.041	21.3476	18.8711	25.0736	15.9338	10.3755	11.3635	14.2719	-0.419079	0.344356	Not significant
DEACI_1553	Hypothetical protein	50.3811	42.537	54.8727	43.1146	51.5989	51.9382	42.8308	47.8967	39.3963	40.0242	-0.0581057	0.866243	Not significant
DEACI_1554	Hypothetical protein	56.6393	31.977	86.3091	40.987	44.0562	55.2048	34.063	27.0679	30.4343	36.3427	-0.58638	0.0286035	Not significant
DEACI_1555	Ribokinase-like	38.2243	26.8646	50.8733	32.5932	38.6857	30.745	27.7916	28.0694	20.858	30.7396	-0.30604	0.290975	Not significant
DEACI_1556	Phosphotransferase system, enzyme I N-terminal	13.7298	13.5616	23.1827	13.0734	8.17485	10.4882	11.6379	16.4535	11.227	14.9279	0.223567	0.552141	Not significant
DEACI_1557	Phosphoenolpyruvate-protein phosphotransferase signature	18.9698	15.7154	32.5836	14.787	11.9677	16.5408	17.1458	15.0924	12.6768	17.9466	-0.0222319	0.956297	Not significant
DEACI_1558	Mannose-6-phosphate isomerase/Glucose-6-phosphate isomerase	29.1489	28.95	29.6052	30.7318	22.0094	34.2491	30.2233	29.0844	20.5021	35.9901	0.162373	0.63376	Not significant
DEACI_1559	1-phosphofructokinase	18.5914	18.9196	19.3744	25.6762	9.76831	19.5466	21.3188	16.743	15.0224	22.5943	0.203889	0.623211	Not significant
DEACI_1560	DeoR-type HTH domain protein	21.2426	14.934	33.4473	23.3807	10.7635	17.3791	19.5159	12.7223	11.7622	15.7357	-0.266073	0.492929	Not significant
DEACI_1561	Fructose-bisphosphate aldolase class-II	24.7312	10.9981	36.2667	28.743	12.2894	21.6257	14.0265	7.57879	12.78	9.60707	-0.90609	0.011304	Not significant
DEACI_1562	Solute-binding family 1	160.187	79.8284	183.565	204.391	85.9383	166.854	112.316	58.9307	75.4834	72.5834	-0.786059	0.0230027	Not significant
DEACI_1563	Binding-protein-dependent transport system inner membrane component	27.0392	16.8261	25.9595	28.583	21.7224	31.8919	18.028	16.013	17.0305	16.2329	-0.498708	0.0682541	Not significant
DEACI_1564	Binding-protein-dependent transport system inner membrane component	32.0913	19.5339	42.004	25.3544	22.8686	38.1382	19.2729	17.8711	17.3443	23.6473	-0.497983	0.0622771	Not significant
DEACI_1565	glycerol kinase	20.9348	9.53153	22.81	24.6732	14.1964	22.0598	10.0744	7.08459	8.7071	12.26	-0.930584	0.00133555	Not significant
DEACI_1566	Uroporphyrinogen decarboxylase	28.0982	16.5398	28.0631	31.7759	19.1971	33.3565	17.4694	13.2497	15.1876	20.2526	-0.574	0.0569131	Not significant
DEACI_1567	Uroporphyrinogen decarboxylase	29.7919	17.844	28.5449	34.8321	19.8828	35.9079	17.3131	16.3749	17.8949	19.7931	-0.548829	0.0692414	Not significant
DEACI_1568	Alcohol dehydrogenase GroES-like domain protein	14.4308	15.0396	21.4732	14.7718	7.54842	13.9298	15.1001	11.6724	18.8395	14.5464	0.295056	0.418212	Not significant
DEACI_1569	Cobalamin (vitamin B12)-binding domain protein	36.4301	16.2613	48.7516	34.2866	25.3802	37.3019	16.9757	14.951	15.5847	17.5336	-0.938146	3.20036e-05	Not significant
DEACI_1570	GAF domain-like	23.6148	16.4869	26.4147	20.927	24.5022	22.6152	17.844	12.0149	16.7043	19.3844	-0.329848	0.261486	Not significant
DEACI_1571	nicotinate phosphoribosyltransferase/nicotinate-nucleotide diphosphorylase (carboxylating)	15.8295	11.4719	22.3638	11.9245	14.8942	14.1355	11.4705	8.08972	11.303	15.0244	-0.246735	0.463137	Not significant
DEACI_1572	Probable molybdopterin binding domain protein	10.5768	5.28876	23.5169	8.9117	4.34334	5.53537	5.81165	3.28961	4.69003	7.36375	-0.660204	0.19357	Not significant
DEACI_1573	Fumarylacetoacetate (FAA) hydrolase family	20.4978	8.91255	43.0397	14.0116	12.727	12.2129	10.2463	4.99816	9.17633	11.2295	-0.873762	0.0431881	Not significant
DEACI_1574	acetaldehyde dehydrogenase (acetylating)	20.7812	10.4844	41.6158	12.4937	13.2442	15.7712	10.1573	7.61791	10.4244	13.7381	-0.681565	0.0843056	Not significant
DEACI_1575	4-hydroxy-2-oxovalerate aldolase	29.7171	15.0914	33.4978	32.7794	22.6965	29.8947	17.8997	8.80926	18.756	14.9006	-0.763386	0.0181274	Not significant
DEACI_1576	BFD-like [2Fe-2S] binding domain protein	117.078	47.2108	132.928	127.373	80.5469	127.462	67.1241	24.6069	51.2787	45.8335	-1.08579	0.00173332	Not significant
DEACI_1577	Hypothetical protein	108.11	57.5741	111.166	112.159	85.5143	123.6	76.2427	34.8906	62.4064	56.7565	-0.711956	0.0259834	Not significant
DEACI_1578	Hypothetical protein	97.7698	42.8254	92.9422	113.459	68.3047	116.373	51.1449	26.1783	43.2303	50.7483	-0.991317	0.00273822	Not significant
DEACI_1579	Benzoate transporter	71.3172	31.0645	71.1745	78.7868	49.4891	85.8182	38.6396	21.9034	28.755	34.9602	-1.00028	0.000789613	Not significant
DEACI_1580	Phage integrase family	46.2298	21.67	56.1389	41.3288	33.1163	54.3354	21.0788	15.8711	24.0151	25.7148	-0.870403	0.00194136	Not significant
DEACI_1581	Creatinase/Aminopeptidase P, N-terminal	41.4504	23.9737	48.9883	34.292	36.1298	46.3914	26.7609	20.0315	24.3746	24.7281	-0.585682	0.0142339	Not significant
DEACI_1582	Peptidase dimerisation domain protein	44.0119	22.8123	41.4175	59.9111	28.0647	46.6542	36.798	14.9591	18.3987	21.0933	-0.754648	0.0563103	Not significant
DEACI_1583	Major facilitator superfamily transporter	31.622	11.4943	36.1633	34.5685	21.2079	34.5484	14.719	7.89798	10.9512	12.4088	-1.24246	1.10934e-05	Not significant
DEACI_1584	Amidohydrolase family	41.5037	14.2975	40.7498	52.548	25.4765	47.2405	15.7215	11.317	12.9341	17.2176	-1.32935	1.26176e-05	Not significant
DEACI_1585	adenine deaminase	37.0009	14.7664	33.0771	40.2354	29.1071	45.5839	16.2963	10.2028	17.3824	15.184	-1.12681	0.000278452	Not significant
DEACI_1586	Amidohydrolase family	2.07851	4.07927	4.14293	0	1.23675	2.93436	4.37129	2.73205	7.05529	2.15847	1.11225	0.141267	Not significant
DEACI_1587	Cobalamin (vitamin B12)-binding domain protein	6.20919	4.559	5.81983	9.67314	4.05378	5.29001	7.16405	1.79101	3.97473	5.30623	-0.259715	0.691173	Not significant
DEACI_1588	Cobalamin (vitamin B12)-binding domain protein	27.6355	12.8019	18.1281	38.3868	22.2009	31.826	16.4621	9.46566	14.1706	11.1092	-0.930964	0.0185314	Not significant
DEACI_1589	Pterin-binding domain protein	26.2332	12.8854	15.6688	38.2674	16.371	34.6255	19.0123	9.09281	12.0076	11.4288	-0.840759	0.0792549	Not significant
DEACI_1590	Hypothetical protein	71.065	21.3956	46.0043	95.2837	44.5916	98.3804	24.5625	13.8163	19.4091	27.7946	-1.52085	0.00030582	Not significant
DEACI_1591	Permease for cytosine/purines, uracil, thiamine, allantoin	10.529	5.99378	9.17363	12.5072	6.57022	13.8649	6.14712	5.12258	5.01587	7.68954	-0.627835	0.0844851	Not significant
DEACI_1592	Amidohydrolase family	8.26715	5.53527	6.61971	9.98095	5.9654	10.5025	5.11839	5.04198	6.47327	5.50742	-0.396802	0.299194	Not significant
DEACI_1593	Dihydroorotate dehydrogenase domain protein	28.5981	29.4247	25.2193	28.5149	32.7198	27.9386	29.4238	38.5493	23.1945	26.5312	0.191508	0.60759	Not significant
DEACI_1594	LacI-type HTH domain protein	43.1628	44.8386	39.0929	43.8011	45.8444	43.9128	47.4645	56.6752	36.787	38.4276	0.210978	0.535436	Not significant
DEACI_1595	CO dehydrogenase flavoprotein C-terminal domain	420.362	65.814	299.131	592.564	190.585	599.166	41.4814	37.536	77.5944	106.644	-2.37687	3.58345e-07	Down
DEACI_1596	2Fe-2S ferredoxin-type iron-sulfur binding domain protein	408.92	91.1985	171.278	595.859	189.962	678.582	54.2107	44.3049	102.467	163.811	-1.88102	0.000799194	Not significant
DEACI_1597	Aldehyde oxidase and xanthine dehydrogenase, a/b hammerhead domain protein	193.333	28.9009	201.156	194.294	80.0089	297.875	15.7151	16.6039	35.9274	47.3571	-2.40825	1.37063e-07	Down
DEACI_1598	Protein of unknown function DUF2877	64.7192	7.62636	82.1873	77.5537	20.9116	78.224	4.02978	4.22634	11.1839	11.0654	-2.69302	9.83652e-09	Down
DEACI_1599	Succinate-CoA ligase (ADP-forming)	138.775	21.4296	137.65	199.183	40.7182	177.548	10.3512	11.5982	23.2487	40.5203	-2.33534	7.47402e-06	Down
DEACI_1600	Protein of unknown function DUF1116	325.725	114.374	233.214	416.821	142.986	509.879	54.8736	54.8048	113.033	234.784	-1.25885	0.023944	Not significant
DEACI_1601	arylformamidase	387.531	133.19	192.987	592.794	162.229	602.113	56.8476	70.3825	136.735	268.795	-1.29176	0.0310173	Not significant
DEACI_1602	carbamate kinase	223.999	55.1335	175.799	365.231	72.9681	281.997	24.3555	29.2063	57.9864	108.986	-1.71876	0.00211766	Not significant
DEACI_1603	Nitroreductase family	348.489	93.616	325.542	484.252	110.145	474.019	29.1776	43.0522	89.2461	212.988	-1.5709	0.0092677	Not significant
DEACI_1604	Hypothetical protein	263.345	64.9265	250.712	415.872	74.4083	312.389	21.7749	30.2586	66.6385	141.034	-1.68172	0.00500094	Not significant
DEACI_1605	Thiolase, C-terminal	116.62	16.5519	152.209	176.087	24.0217	114.161	5.58583	10.8524	17.0652	32.7043	-2.38433	2.77448e-05	Down
DEACI_1606	Nucleic acid-binding, OB-fold	189.067	29.765	105.063	358.415	71.3679	221.421	10.7461	15.8363	31.0371	61.4406	-2.31022	8.94501e-05	Down
DEACI_1607	Permease family	288.122	31.7329	199.384	576.712	67.375	309.016	12.1654	17.2596	26.3232	71.1836	-2.74473	6.79463e-06	Down
DEACI_1608	Methyl-accepting chemotaxis protein (MCP) signalling domain	34.2562	14.3462	12.2936	63.4111	17.4222	43.8979	7.24455	12.9798	12.7159	24.4444	-1.05375	0.0732229	Not significant
DEACI_1609	PucR C-terminal helix-turn-helix domain protein	31.5552	14.6921	17.5525	46.0069	20.3481	42.3132	15.4033	11.5668	14.8335	16.9649	-0.926116	0.0308641	Not significant
DEACI_1610	Nitrate reductase gamma subunit	39.2215	17.6435	23.3406	62.1408	24.3867	47.0178	17.9855	14.4223	18.8961	19.27	-0.967626	0.0238378	Not significant
DEACI_1611	Uroporphyrinogen decarboxylase	39.3553	24.5841	43.1815	34.3796	39.7728	40.0875	32.9647	19.2521	27.5554	18.5643	-0.484478	0.123588	Not significant
DEACI_1612	Methyltransferase domain protein	5.68889	4.35613	10.9312	5.04686	3.0139	3.76364	3.22382	4.06481	5.42951	4.7064	-0.103553	0.846805	Not significant
DEACI_1613	4Fe-4S ferredoxin, iron-sulphur binding, conserved site	96.1067	68.0866	141.285	82.3284	73.2647	87.549	60.8944	66.0489	65.0763	80.3269	-0.267693	0.262623	Not significant
DEACI_1614	Thioredoxin-like fold	108.216	83.3846	109.781	110.232	90.2915	122.559	82.3351	83.0306	74.493	93.6798	-0.195626	0.468955	Not significant
DEACI_1615	GntR bacterial regulatory protein HTH signature	89.3147	84.0882	95.8241	92.168	74.3822	94.8846	64.2266	85.2186	71.898	115.01	0.0932084	0.792661	Not significant
DEACI_1616	Putative ABC transporter	100.622	77.1997	133.247	96.5811	73.2734	99.3853	66.4998	82.1465	61.1766	98.9757	-0.170903	0.556327	Not significant
DEACI_1617	Putative ABC transporter	102.234	72.4998	140.219	95.1076	72.9681	100.643	63.5984	73.2571	50.818	102.326	-0.279851	0.376419	Not significant
DEACI_1618	Branched-chain amino acid transport system / permease component	56.5967	53.3523	61.6347	50.5372	58.3745	55.8405	41.5515	53.8326	43.0303	74.9948	0.0883173	0.811831	Not significant
DEACI_1619	Branched-chain amino acid transport system / permease component	94.0469	85.9057	126.254	99.9273	59.7768	90.2293	65.2115	97.2394	61.1851	119.987	0.0799585	0.845407	Not significant
DEACI_1620	Leu/Ile/Val-binding protein family signature	493.528	217.273	582.975	585.573	325.905	479.657	203.842	202.592	191.258	271.399	-0.972031	0.000115511	Not significant
DEACI_1621	Major facilitator superfamily transporter	46.5507	39.94	59.1186	43.5002	37.9264	45.6573	41.8347	39.4355	37.6935	40.7963	-0.0161806	0.946614	Not significant
DEACI_1622	Lipoprotein localisation LolA/LolB/LppX	43306.3	38092.7	17859.7	73842.1	23742.2	57781.3	54741.4	21673.8	54194.5	21760.9	-0.044595	0.953405	Not significant
DEACI_1623	YoeB-like toxin of bacterial type II toxin-antitoxin system	80.5916	100.727	102.703	68.6712	77.2603	73.7319	88.75	86.0948	115.696	112.367	0.520994	0.0379414	Not significant
DEACI_1624	Antitoxin Phd_YefM, type II toxin-antitoxin system	35.1867	31.6036	32.0433	38.6275	32.1918	37.8844	37.9273	26.9283	31.2197	30.3392	0.0150936	0.968848	Not significant
DEACI_1625	hypoxanthine phosphoribosyltransferase	110.051	114.306	173.043	77.0166	99.9258	90.2186	89.3715	148.295	98.5732	120.982	0.282819	0.394168	Not significant
DEACI_1626	GMP synthase (glutamine-hydrolysing)	35.3803	37.6177	52.7861	32.1327	26.7597	29.8426	33.3672	46.4129	27.3324	43.3583	0.308154	0.297811	Not significant
DEACI_1627	Hypothetical protein	3.88331	2.58563	5.96177	0.808904	6.22898	2.53357	1.5726	1.57259	2.53819	4.65913	-0.318533	0.727352	Not significant
DEACI_1628	Cysteine-rich secretory protein family	44.9853	40.8937	49.6474	46.2273	38.3184	45.7482	40.0727	40.4327	39.3153	43.7542	0.0496951	0.851754	Not significant
DEACI_1629	Phosphatidic acid phosphatase type 2/haloperoxidase	13.2359	9.56463	18.7194	11.4539	9.02698	13.7431	9.97059	10.4691	7.64399	10.1748	-0.249602	0.435921	Not significant
DEACI_1630	5-(carboxyamino)imidazole ribonucleotide mutase	60.9677	132.055	64.2509	68.0357	54.2049	57.3794	109.057	151.059	113.283	154.821	1.27598	1.67633e-07	Not significant
DEACI_1631	adenylosuccinate lyase	23.9346	24.055	49.1124	15.7017	15.2508	15.6734	20.0279	33.0571	20.4887	22.6465	0.290849	0.511283	Not significant
DEACI_1632	phosphoribosylaminoimidazolesuccinocarboxamide synthase	16.5365	14.9539	34.7729	12.0726	9.15918	10.1414	12.005	20.5029	10.1235	17.1842	0.140632	0.793162	Not significant
DEACI_1633	amidophosphoribosyltransferase	38.7158	40.3761	80.433	26.0785	19.6453	28.7066	33.4782	51.3192	33.5767	43.1301	0.349644	0.422029	Not significant
DEACI_1634	phosphoribosylformylglycinamidine cyclo-ligase	48.4626	42.6412	81.7866	42.9483	31.4258	37.6897	42.5088	44.791	37.5281	45.7369	0.0647797	0.852481	Not significant
DEACI_1635	methionyl-tRNA formyltransferase/phosphoribosylglycinamide formyltransferase	53.3983	88.8766	89.8625	43.8533	37.8673	42.0101	80.8248	94.5754	76.4463	103.66	0.966733	0.000230715	Not significant
DEACI_1636	IMP cyclohydrolase/phosphoribosylaminoimidazolecarboxamide formyltransferase	35.264	37.3467	72.5713	23.8191	18.8489	25.8167	28.4529	46.1176	31.515	43.3013	0.367936	0.39224	Not significant
DEACI_1637	phosphoribosylamine-glycine ligase	52.1478	34.7379	87.5058	29.6032	45.4527	46.0296	31.3919	36.3929	35.4543	35.7126	-0.330943	0.317552	Not significant
DEACI_1638	Ferritin-related protein	96.0777	476.005	84.6405	121.846	62.6574	115.167	444.677	409.459	516.086	533.795	2.4293	9.82774e-17	Up
DEACI_1639	Transglutaminase-like	35.6049	200.877	34.0956	40.5248	24.289	43.51	184.487	188.689	231.802	198.531	2.63279	2.20842e-23	Up
DEACI_1640	Protein of unknown function DUF58	7.43917	12.4064	9.68905	7.92681	4.91131	7.2295	11.5137	14.702	11.8646	11.5454	0.935344	0.000356939	Not significant
DEACI_1641	ATPase, AAA-3	12.1317	19.0152	13.9889	15.1119	9.26048	10.1653	14.9854	22.478	15.9122	22.6854	0.823422	0.00539468	Not significant
DEACI_1642	transporter, lactate permease (LctP) family	268.461	117.808	348.474	280.946	195.533	248.891	100.797	128.112	125.528	116.796	-0.963047	6.95539e-06	Not significant
DEACI_1643	2-aminoethylphosphonate-pyruvate transaminase	283.018	348.608	293.518	280.575	257.085	300.893	396.938	363.116	319.457	314.919	0.473943	0.0355302	Not significant
DEACI_1644	Hypothetical protein	456.44	421.786	537.893	446.891	394.691	446.284	459.802	395.65	468.295	363.397	0.0835024	0.756496	Not significant
DEACI_1645	Hypothetical protein	32.0091	31.4221	38	39.2964	19.3151	31.4248	50.2537	18.9636	32.7938	23.6774	0.169036	0.722768	Not significant
DEACI_1646	precorrin-6A reductase	50.8014	61.443	77.5852	45.1087	39.6515	40.8603	60.0191	65.9275	56.0482	63.7772	0.499402	0.0270754	Not significant
DEACI_1647	Lysine-type exporter protein (LYSE/YGGA)	61.9617	74.5212	76.1427	53.5861	59.2866	58.8313	68.8048	77.4611	63.2343	88.5846	0.455355	0.0407621	Not significant
DEACI_1648	Two component system, signal transduction histidine kinase	78.3443	110.358	94.9338	60.5789	78.873	78.9915	103.734	101.559	107.625	128.515	0.680061	0.00204255	Not significant
DEACI_1649	Two component system, signal transduction response regulator	81.9768	148.426	100.604	63.8464	76.6647	86.7925	143.439	146.421	149.566	154.278	1.04663	1.04993e-07	Not significant
DEACI_1650	Hypothetical protein	4298.21	6074.58	2920.56	2976.39	7228.5	4067.39	4865.92	3714.93	8686.16	7031.32	0.594659	0.237248	Not significant
DEACI_1651	5-formyltetrahydrofolate cyclo-ligase-like domain protein	1.40222	1.78331	2.35205	0.687359	1.13422	1.43525	2.17149	1.3363	2.9656	0.659842	0.565497	0.3881	Not significant
DEACI_1652	Uncharacterised ACR, YkgG family COG1556	8.93345	9.34046	11.7845	7.33943	9.23455	7.37528	6.95597	7.35725	14.2856	8.76299	0.275178	0.488475	Not significant
DEACI_1653	Haloacid dehalogenase/epoxide hydrolase family signature	121.055	87.6811	160.657	93.9439	117.125	112.496	92.8406	103.771	74.5878	79.5252	-0.257227	0.319444	Not significant
DEACI_1654	Hypothetical protein	109.477	108.095	172.203	77.2337	105.704	82.7691	110.184	117.029	87.8499	117.319	0.204952	0.515219	Not significant
DEACI_1655	Endoribonuclease L-PSP/chorismate mutase-like	244.775	321.919	241.045	235.125	250.215	252.714	338.501	313.961	261.717	373.495	0.553188	0.0249823	Not significant
DEACI_1656	Rubredoxin signature	280.546	271.6	395.102	231.541	224.309	271.233	285.368	311.635	265.945	223.451	0.173801	0.518113	Not significant
DEACI_1657	Superfamilies 1 and 2 helicase C-terminal domain protein	105.915	129.091	130.051	71.5411	120.771	101.295	138.697	126.849	113.038	137.778	0.466216	0.0867514	Not significant
DEACI_1658	Hypothetical protein	276.138	115.151	287.299	276.871	250.482	289.899	106.053	130.175	98.2343	126.142	-1.07267	7.14665e-07	Not significant
DEACI_1659	RmlC-like jelly roll fold	227.266	138.582	240.708	219.037	219.715	229.605	131.102	143.997	114.241	164.988	-0.532696	0.0207454	Not significant
DEACI_1660	Hypothetical protein	234.536	198.365	266.923	192.807	238.383	240.031	198.62	245.884	161.169	187.787	-0.0565043	0.862489	Not significant
DEACI_1661	Late competence development protein ComFB	475.4	388.571	492.465	342.592	580.36	486.185	384.865	449.672	344.918	374.828	-0.120441	0.736744	Not significant
DEACI_1662	Thioredoxin domain protein	177.687	197.375	139.21	260.014	124.775	186.747	248.019	260.914	146.212	134.354	0.297874	0.513122	Not significant
DEACI_1663	Glycoside hydrolase superfamily	212.984	402.27	211.985	301.139	96.5424	242.272	448.459	306.014	477.261	377.347	1.07627	0.00424721	Not significant
DEACI_1664	ThiamineS/Molybdopterin converting factor subunit 1	2.57758	1.12729	2.60589	2.97001	1.63361	3.10079	1.4435	0	1.16491	1.90074	-0.872432	0.281333	Not significant
DEACI_1665	thiazole synthase	8.55155	4.7302	13.2638	9.12682	5.37362	6.44195	5.62295	4.37339	4.23523	4.68923	-0.612313	0.0690623	Not significant
DEACI_1666	2-iminoacetate synthase/biotin synthase	3.97118	2.24007	6.38206	2.85756	2.66724	3.97786	1.68346	2.60935	2.17369	2.49379	-0.571101	0.127574	Not significant
DEACI_1667	thiamine-phosphate diphosphorylase	2.15992	1.81482	3.18074	2.10155	1.30042	2.05696	1.53211	1.72362	2.11222	1.89133	-0.0191688	0.967942	Not significant
DEACI_1668	phosphomethylpyrimidine synthase	8.8284	7.94311	11.2383	8.9965	5.36777	9.71106	7.41109	6.89229	7.95444	9.51462	0.0578561	0.876612	Not significant
DEACI_1669	CxxC-x17-CxxC domain protein	5616.07	10659	5896.81	3124.74	8347.98	5094.75	10249.8	12376.3	9992.62	10017.4	1.05428	0.00353153	Not significant
DEACI_1670	methylene-fatty-acyl-phospholipid synthase/demethylmenaquinone methyltransferase	14.8918	12.636	27.8239	9.64561	11.3377	10.7601	13.8714	12.4586	10.2614	13.9526	0.0210692	0.962353	Not significant
DEACI_1671	Uroporphyrinogen decarboxylase	10.1368	4.46528	15.7991	7.26382	6.30848	11.176	6.13177	3.99493	4.79841	2.93601	-0.912936	0.0105278	Not significant
DEACI_1672	Branched-chain amino acid transport system / permease component	15.1616	5.5543	16.0045	12.9896	13.3775	18.2746	7.61181	4.83572	5.34782	4.42186	-1.23978	2.3159e-05	Not significant
DEACI_1673	Putative ABC transporter	4.87115	3.3546	8.14776	3.83674	3.29072	4.20937	3.22382	3.22381	3.16278	3.808	-0.289901	0.398277	Not significant
DEACI_1674	Periplasmic binding protein domain	24.2588	12.14	43.7806	19.1375	14.6598	19.4572	11.3954	11.1032	10.7681	15.2935	-0.720927	0.0248	Not significant
DEACI_1675	Uroporphyrinogen decarboxylase	27.287	25.3463	35.7548	22.0512	24.4521	26.89	21.9494	29.1515	22.0032	28.2811	0.098362	0.73254	Not significant
DEACI_1676	LacI-type HTH domain protein	8.50197	8.25942	14.0883	8.02843	6.20334	5.68776	6.78211	10.1267	8.69713	7.43178	0.200309	0.604381	Not significant
DEACI_1677	Cobalamin (vitamin B12)-binding domain protein	32.3392	33.7255	41.5702	24.7948	32.4882	30.5034	31.7777	33.7733	34.9363	34.4147	0.262157	0.307388	Not significant
DEACI_1678	trimethylamine-corrinoid protein Co-methyltransferase	20.4242	9.10491	16.5177	30.4128	8.40193	26.3642	10.0326	8.89558	10.0935	7.3979	-0.94867	0.0283828	Not significant
DEACI_1679	Hydantoinase/oxoprolinase N-terminal region	12.8432	4.08436	14.1592	18.5542	4.67174	13.9874	4.47207	4.37377	3.60898	3.88261	-1.40041	0.000382936	Not significant
DEACI_1680	Methyltransferase cognate corrinoid protein	21.3577	6.41275	19.6727	30.3624	8.73562	26.66	7.41631	5.90276	5.00785	7.3241	-1.49934	0.000240651	Not significant
DEACI_1681	trimethylamine-corrinoid protein Co-methyltransferase	16.0139	4.54629	18.2466	22.699	5.15861	17.9513	6.20982	4.62432	2.71893	4.63208	-1.5487	0.000402904	Not significant
DEACI_1682	UbiD decarboxylyase family	18.1773	5.48153	25.3162	20.8035	7.54557	19.044	6.59418	5.64167	4.55287	5.1374	-1.46191	1.92685e-05	Not significant
DEACI_1683	Amidohydrolase family	19.9408	4.65525	24.5292	25.2262	9.71276	20.295	5.4091	4.83211	4.24876	4.13103	-1.84229	7.667e-09	Not significant
DEACI_1684	Dihydroorotate dehydrogenase domain protein	13.2217	3.97184	22.0839	13.5349	4.63446	12.6336	3.39808	3.92085	4.00793	4.56049	-1.42341	0.000213994	Not significant
DEACI_1685	Peptidase dimerisation domain protein	16.1118	8.02229	20.0047	17.049	11.0105	16.3829	8.40997	8.4924	8.18419	7.0026	-0.786164	0.00172807	Not significant
DEACI_1686	Aldehyde oxidase and xanthine dehydrogenase, a/b hammerhead domain protein	24.926	13.946	29.2151	27.3953	14.5839	28.5097	16.7827	12.0304	12.68	14.2909	-0.62617	0.0288931	Not significant
DEACI_1687	CO dehydrogenase flavoprotein C-terminal domain	15.4738	11.2683	23.4821	16.6403	5.84762	15.9253	10.3342	10.5588	10.4247	13.7555	-0.210246	0.632426	Not significant
DEACI_1688	2Fe-2S ferredoxin-type iron-sulfur binding domain protein	5.28411	9.16191	4.61194	7.92624	2.06513	6.53311	4.25788	11.5571	8.01763	12.8151	0.919997	0.0723058	Not significant
DEACI_1689	Aldehyde oxidase and xanthine dehydrogenase, a/b hammerhead domain protein	10.8689	8.83796	14.3335	10.0654	7.16935	11.9072	7.88359	8.76342	8.20823	10.4966	-0.0827531	0.793162	Not significant
DEACI_1690	glycine betaine/L-proline transport ATP binding subunit	16.482	4.37965	8.87009	30.7123	5.74829	20.5972	6.42691	3.93906	3.26251	3.8901	-1.65963	0.00164573	Not significant
DEACI_1691	Binding-protein-dependent transport system inner membrane component	9.59971	1.75719	10.0951	15.4037	5.18731	7.71279	1.52788	1.37509	2.46601	1.65977	-2.13644	1.35134e-06	Down
DEACI_1692	Binding-protein-dependent transport system inner membrane component	4.51737	1.25447	5.47748	5.20236	1.78843	5.60118	1.26424	0.79015	1.40285	1.56066	-1.54763	0.00121341	Not significant
DEACI_1693	Substrate binding domain of ABC-type glycine betaine transport system	26.7667	3.18611	29.1909	37.7684	8.97715	31.1302	3.55943	3.15262	2.21591	3.81647	-2.7537	2.65183e-11	Down
DEACI_1694	Glutamine amidotransferase type 1 domain protein	30.1022	4.16751	43.3064	38.53	7.51142	31.0611	3.79273	3.47666	4.71866	4.68197	-2.48017	2.11285e-08	Down
DEACI_1695	Beta-grasp domain protein	15.2598	2.40309	21.9402	25.5342	1.61434	11.9504	1.14118	3.70881	1.3814	3.38096	-2.19403	0.000623418	Down
DEACI_1696	Pyridine nucleotide disulphide reductase class-II	21.2849	4.14097	24.3945	31.7087	5.60733	23.4292	3.21739	4.69737	3.9466	4.70253	-2.04737	4.1754e-06	Down
DEACI_1697	FAD dependent oxidoreductase	20.6935	3.91047	23.0148	30.4013	6.4492	22.9088	2.5237	2.76792	5.12444	5.22583	-2.07863	5.8794e-06	Down
DEACI_1698	BFD-like [2Fe-2S] binding domain protein	12.4825	6.43329	8.55857	21.7849	4.64993	14.9365	7.90153	3.79272	5.61138	8.42755	-0.754187	0.176348	Not significant
DEACI_1699	Aminotransferase class-III	23.2935	14.14	24.9535	31.7264	8.74618	27.7478	12.5126	10.01	16.1563	17.8813	-0.498421	0.272282	Not significant
DEACI_1700	NADPH-dependent FMN reductase	20.5348	26.601	17.0336	31.2237	11.9241	21.9576	19.6575	18.3993	34.6462	33.701	0.527606	0.243782	Not significant
DEACI_1701	GntR bacterial regulatory protein HTH signature	21.0894	41.0144	21.5598	29.0194	9.12101	24.6575	26.9873	34.4362	47.4011	55.2331	1.11406	0.00625206	Not significant
DEACI_1702	Amidohydrolase family	19.3835	7.80199	18.9858	23.6893	11.8243	23.0344	8.38607	8.17982	6.76759	7.87449	-1.10852	0.000242169	Not significant
DEACI_1703	RNA polymerase sigma factor 54 interaction domain protein	21.8754	12.0591	16.2838	26.3534	13.3283	31.536	13.4055	10.9089	9.50431	14.4179	-0.682275	0.0797296	Not significant
DEACI_1704	RNA polymerase sigma factor 54 interaction domain protein	22.4704	17.8896	24.4331	20.3051	19.1993	25.9439	16.6361	20.0196	15.132	19.7707	-0.142056	0.616769	Not significant
DEACI_1705	beta-aspartyl-peptidase	11.7877	17.0242	14.99	15.6361	5.61293	10.9118	21.1188	30.8782	7.48859	8.61111	0.699055	0.19254	Not significant
DEACI_1706	D-amino-acid transaminase	32.3646	36.961	37.624	40.2885	18.6274	32.9186	40.6383	74.125	16.4893	16.5913	0.368927	0.530087	Not significant
DEACI_1707	Solute-binding protein family 5 domain	39.3916	106.471	44.0628	42.5419	23.2612	47.7004	104.79	220.223	41.6657	59.2043	1.54035	0.00175331	Not significant
DEACI_1708	Binding-protein-dependent transport system inner membrane component	18.8693	40.4951	18.54	21.3898	13.6667	21.8806	43.5794	76.9725	20.1691	21.2595	1.21884	0.00851399	Not significant
DEACI_1709	Oligopeptide transport permease C-like, N-terminal domain protein	5.3852	9.51565	9.34754	5.10232	3.2555	3.83544	12.3001	17.359	2.72172	5.68175	0.998939	0.0686752	Not significant
DEACI_1710	Putative ABC transporter	7.18801	9.69762	10.5066	6.45691	4.84302	6.94553	11.7922	15.3107	7.36748	4.32012	0.635308	0.154289	Not significant
DEACI_1711	Putative ABC transporter	10.2556	12.349	14.5034	10.7041	6.56327	9.25178	14.2428	22.8567	6.40086	5.89581	0.466299	0.369054	Not significant
DEACI_1712	Peptidase C26	14.7877	26.2088	17.8655	15.8112	10.0402	15.4338	28.8645	39.8603	18.9577	17.1527	0.999831	0.00456932	Not significant
DEACI_1713	Amino acid/polyamine transporter I	59.2259	41.7218	79.5852	33.572	73.136	50.6106	35.8972	37.1826	53.6688	40.1386	-0.290981	0.457118	Not significant
DEACI_1714	Aminotransferase class I and II	54.0135	98.6083	41.537	76.2548	44.0356	54.2265	249.866	20.7417	100.562	23.2627	0.912838	0.195692	Not significant
DEACI_1715	CBS domain protein	431.683	823.755	252.853	602.381	385.023	486.476	2104.17	152.731	887.51	150.607	0.868926	0.35498	Not significant
DEACI_1716	Thioesterase superfamily	64.4181	49.2748	107.12	60.3454	33.1923	57.0149	46.297	43.1458	51.6416	56.0147	-0.128565	0.737372	Not significant
DEACI_1717	Ribosomal protein S5 domain 2-type fold	97.4049	77.4824	131.555	90.3941	69.9136	97.7566	81.4203	66.1257	81.6794	80.7041	-0.110806	0.675539	Not significant
DEACI_1718	diguanylate cyclase (GGDEF) domain protein	192.698	155.504	254.958	162.555	160.838	192.44	175.721	139.305	151.481	155.51	-0.0986968	0.669922	Not significant
DEACI_1719	PRC-barrel-like	208.651	224.238	255.156	167.131	186.298	226.02	261.84	195.206	215.916	223.99	0.298835	0.19517	Not significant
DEACI_1720	Transmembrane protein TauE-like	185.564	265.958	212.424	155.692	188.646	185.494	264.814	244.345	258.409	296.265	0.698215	0.000713147	Not significant
DEACI_1721	DNA-(apurinic or apyrimidinic site) lyase	96.047	88.5147	138.549	84.2117	74.145	87.2818	86.6124	84.9779	80.2072	102.261	0.102696	0.685287	Not significant
DEACI_1722	Fumarylacetoacetate (FAA) hydrolase family	79.4185	81.7028	109.33	56.7228	74.1263	77.4951	85.9686	73.0475	69.3771	98.418	0.246034	0.359435	Not significant
DEACI_1723	Haloacid dehalogenase/epoxide hydrolase family signature	105.523	113.048	150.488	69.7993	93.7289	108.078	115.464	106.966	100.147	129.614	0.312598	0.239172	Not significant
DEACI_1724	Chorismate dehydratase [mqnA]	111.21	88.8538	125.073	92.3798	118.474	108.913	109.962	77.8404	88.0773	79.5356	-0.139754	0.642791	Not significant
DEACI_1725	Hypothetical protein	224.267	273.885	252.998	202.119	211.332	230.619	295.01	291.968	234.638	273.922	0.469665	0.0280577	Not significant
DEACI_1726	uridine kinase	174.528	202.722	217.756	140.987	171.146	168.223	194.467	200.485	178.933	237.004	0.407336	0.0569131	Not significant
DEACI_1727	Tryptophan synthase beta subunit-like PLP-dependent enzyme	191.102	218.199	243.084	155.512	176.71	189.103	234.055	230.45	188.407	219.885	0.388403	0.048726	Not significant
DEACI_1728	prephenate dehydratase	481.013	536.055	623.518	420.44	374.442	505.654	555.403	554.722	454.876	579.217	0.360881	0.0670739	Not significant
DEACI_1729	GAF domain-like	61.7607	28.2548	57.0918	88.0198	36.7615	65.1696	30.7673	27.8253	20.7736	33.6532	-0.93422	0.00656341	Not significant
DEACI_1730	AMP-dependent synthetase/ligase	52.6316	20.231	58.8302	63.9487	33.3532	54.3942	24.3904	21.1157	14.8991	20.5187	-1.16908	2.54397e-05	Not significant
DEACI_1731	acetate-CoA ligase	192.237	47.6423	155.411	315.119	70.0404	228.379	68.8048	51.989	14.8952	54.8802	-1.74128	0.000776943	Not significant
DEACI_1732	GPR1/FUN34/yaaH family	1056.19	107.473	719.532	1755.52	342.213	1407.49	155.766	126.163	50.1566	97.8081	-2.95328	1.87977e-09	Down
DEACI_1733	phosphomethylpyrimidine kinase/hydroxymethylpyrimidine kinase	47.8495	46.084	57.7205	45.1688	48.3278	40.1811	50.282	46.5528	41.6457	45.8554	0.134755	0.599752	Not significant
DEACI_1734	Hypothetical protein	16.7675	8.33523	23.5121	22.6628	4.62131	16.274	6.55511	10.961	5.63689	10.188	-0.742944	0.12611	Not significant
DEACI_1735	Inorganic triphosphatase NeuTTM/CthTTM-like	411.372	185.317	379.894	572.002	247.84	445.753	177.866	124.321	192.432	246.648	-0.948452	0.00829312	Not significant
DEACI_1736	Putative heavy-metal-binding	1351.21	804.864	1087.73	2073.92	691.677	1551.51	773.986	566.048	773.337	1106.08	-0.562584	0.198661	Not significant
DEACI_1737	aldehyde ferredoxin oxidoreductase	1247.63	632.816	907.589	1954.95	707.562	1420.43	644.203	483.797	633.73	769.533	-0.795305	0.0504952	Not significant
DEACI_1738	RNA polymerase sigma factor 54 interaction domain protein	73.7509	35.6178	92.8109	52.9477	80.905	68.3398	34.8965	34.1046	28.116	45.3543	-0.848098	0.00133555	Not significant
DEACI_1739	ThiamineS/Molybdopterin converting factor subunit 1	96.3847	36.0837	136.882	81.3649	93.8856	73.406	31.8084	39.9753	30.5259	42.0254	-1.18846	3.87778e-06	Not significant
DEACI_1740	NAD(P)-binding domain protein	51.6993	24.2062	70.8737	46.937	44.6775	44.3089	24.9983	23.4956	20.9454	27.3856	-0.877409	1.61563e-05	Not significant
DEACI_1741	Probable molybdopterin binding domain protein	40.0073	15.5615	71.9415	23.6551	29.8905	34.5421	14.1382	16.624	15.2964	16.1872	-1.07505	0.000409328	Not significant
DEACI_1742	Probable molybdopterin binding domain protein	33.1015	10.5791	61.8673	21.9384	24.1905	24.4099	9.91176	10.8128	9.77635	11.8154	-1.34764	7.41128e-06	Not significant
DEACI_1743	tungstate ABC transporter binding protein WtpA	110.544	52.4889	157.482	81.9261	92.8121	109.958	54.3392	49.9554	40.904	64.7571	-0.848957	0.00031543	Not significant
DEACI_1744	Binding-protein-dependent transport system inner membrane component	70.3011	35.682	117.081	47.309	54.0554	62.7587	35.0828	32.2381	29.1728	46.2345	-0.723079	0.0124615	Not significant
DEACI_1745	Putative ABC transporter	72.7634	34.1351	92.6187	59.9921	61.5481	76.8948	32.3445	29.317	31.5026	43.3765	-0.879621	5.97823e-05	Not significant
DEACI_1746	Methyltransferase domain protein	87.4092	44.0148	106.182	78.9644	66.2669	98.2233	50.2215	31.7995	45.3075	48.7307	-0.776461	0.00221093	Not significant
DEACI_1747	Transposase, IS4-like	112.952	47.2493	126.181	110.07	94.1183	121.44	50.9271	44.3858	41.8525	51.8319	-1.06045	9.19343e-08	Not significant
DEACI_1748	Hypothetical protein	57.8908	57.1653	46.7782	72.9005	48.1865	63.6978	62.9558	43.4911	67.2499	54.9646	0.142228	0.729698	Not significant
DEACI_1749	Antitoxin Phd_YefM, type II toxin-antitoxin system	51.7315	41.241	46.6644	68.7421	35.489	56.0303	35.7551	38.0996	49.4312	41.678	-0.143733	0.726079	Not significant
DEACI_1750	RNA polymerase sigma factor 54 interaction domain protein	2.13508	1.04821	2.17011	1.31161	3.29799	1.76062	1.27496	0.728545	1.46985	0.719489	-0.76386	0.215142	Not significant
DEACI_1751	aldehyde ferredoxin oxidoreductase	14.0518	10.5311	11.1106	15.879	12.2719	16.9455	14.5072	10.3553	6.07049	11.1913	-0.263949	0.529659	Not significant
DEACI_1752	4Fe-4S ferredoxin-type, iron-sulphur binding domain protein	22.3337	15.5373	24.8313	27.269	17.2286	20.0058	20.2384	13.6117	13.4418	14.8575	-0.332435	0.300129	Not significant
DEACI_1753	4Fe-4S ferredoxin-type, iron-sulphur binding domain protein	16.5619	19.2718	22.0398	18.3485	9.76067	16.0986	14.4025	19.8453	15.1368	27.7027	0.420968	0.232479	Not significant
DEACI_1754	FAD dependent oxidoreductase	25.3124	9.80216	21.3142	43.5022	9.00256	27.4306	14.2351	7.95486	7.09538	9.92334	-1.13925	0.0226377	Not significant
DEACI_1755	4Fe-4S ferredoxin-type iron-sulfur binding domain protein	11.8855	9.19197	14.0196	12.9976	6.95489	13.5699	9.37278	8.89209	7.61929	10.8837	-0.168163	0.617814	Not significant
DEACI_1756	Hypothetical protein	3.97782	4.19569	4.98842	2.36893	6.08068	2.47325	7.67577	1.53515	6.81382	0.758033	0.262232	0.772993	Not significant
DEACI_1757	Methyl-viologen-reducing hydrogenase, delta subunit	7.34198	4.59483	11.3931	7.16702	4.7924	6.01544	6.28372	3.68826	4.63004	3.77732	-0.433436	0.249682	Not significant
DEACI_1758	Adrenodoxin reductase family signature	4.67644	1.48735	7.9189	4.84074	1.93643	4.00971	1.6333	1.59441	1.22393	1.49778	-1.3572	0.000200174	Not significant
DEACI_1759	Coenzyme A transferase family I	7.73528	3.76684	11.8724	7.40686	4.62131	7.04052	3.76113	2.57905	3.20869	5.51848	-0.789588	0.0278914	Not significant
DEACI_1760	Coenzyme A transferase family I	7.33459	3.83701	11.9206	8.80589	2.64195	5.96991	4.11315	4.78014	2.06337	4.39136	-0.669089	0.152119	Not significant
DEACI_1761	AMP-dependent synthetase/ligase	8.02088	4.62405	11.4874	8.12079	4.77361	7.70174	4.45912	4.70014	4.81425	4.5227	-0.556576	0.0506906	Not significant
DEACI_1762	Short-chain dehydrogenase/reductase, conserved site	5.39158	3.24198	12.0604	4.39537	2.05131	3.05928	3.75465	1.81259	2.92554	4.47514	-0.409851	0.4738	Not significant
DEACI_1763	Thiolase, C-terminal	14.4983	11.0617	21.9013	13.1157	5.88156	17.0947	12.7491	8.93248	10.6163	11.949	-0.144189	0.744796	Not significant
DEACI_1764	Crotonase superfamily	9.49539	5.07068	12.3626	10.7117	5.55192	9.35533	8.20974	3.50414	5.00937	3.55946	-0.671302	0.090767	Not significant
DEACI_1765	FldB/FldC dehydratase alpha/beta subunit	8.01353	2.78716	14.6734	6.79178	3.59019	6.99877	4.02978	2.48645	1.24547	3.38696	-1.21803	0.0054611	Not significant
DEACI_1766	Benzoyl-CoA reductase, bzd-type, O subunit	9.44736	4.32641	13.7754	7.987	5.94121	10.0859	4.80616	4.14068	4.41563	3.94316	-0.880638	0.00166341	Not significant
DEACI_1767	BadF/BadG/BcrA/BcrD ATPase family	2.50607	0.72231	6.52183	1.16142	0.993729	1.3473	0.627203	0.878081	1.01231	0.371643	-1.30244	0.0457635	Not significant
DEACI_1768	Hypothetical protein	2.03591	0.334754	5.53887	1.37235	0.754842	0.477593	0	0.222332	0.897117	0.219568	-1.77146	0.0443027	Not significant
DEACI_1769	benzoyl-CoA reductase, bzd-type, Q subunit	9.36112	2.16906	20.0355	6.52427	4.18669	6.69805	2.11398	2.85387	1.62069	2.0877	-1.73297	6.61301e-05	Not significant
DEACI_1770	Hypothetical protein	12.0303	3.43068	17.839	13.3381	7.53475	9.4091	2.10249	3.85456	3.95902	3.80664	-1.51216	0.00030582	Not significant
DEACI_1771	adenine deaminase	10.6293	4.82082	16.3388	9.80386	6.84076	9.53371	5.28228	3.8664	4.21888	5.91573	-0.89473	0.00127275	Not significant
DEACI_1772	Alcohol dehydrogenase GroES-like domain protein	20.7136	12.3964	29.1845	20.6187	12.946	20.1051	13.6138	9.83216	8.77386	17.3659	-0.516163	0.114974	Not significant
DEACI_1773	Amidohydrolase	16.3285	8.41092	22.9537	14.0314	11.8637	16.4653	10.5958	6.76324	6.82248	9.46216	-0.731881	0.00789342	Not significant
DEACI_1774	Crotonase superfamily	15.5133	6.35711	27.8009	11.7353	10.6646	11.8526	7.81157	7.19158	4.30271	6.12258	-1.0114	0.00291107	Not significant
DEACI_1775	Acyl-CoA dehydrogenase/oxidase C-terminal	4.9839	3.19429	8.34504	4.7218	2.34982	4.51892	3.66095	2.4042	3.0426	3.66939	-0.381996	0.325535	Not significant
DEACI_1776	Thiolase, C-terminal	12.6553	8.17958	17.635	15.3326	6.6918	10.9618	9.07207	6.80403	5.88311	10.9591	-0.405362	0.281636	Not significant
DEACI_1777	indolepyruvate ferredoxin oxidoreductase, alpha subunit	21.8731	13.0073	26.3105	20.2675	14.885	26.0292	13.9923	13.7684	9.12381	15.1449	-0.54419	0.0526969	Not significant
DEACI_1778	Pyruvate-flavodoxin oxidoreductase, central domain protein	21.8617	16.098	24.0513	28.258	10.0517	25.0858	19.9022	12.8295	11.6808	19.9796	-0.244591	0.586701	Not significant
DEACI_1779	solute symporter family	22.0233	11.2089	17.0612	27.4904	12.2076	31.3341	13.4224	10.7869	6.28153	14.345	-0.790302	0.0640462	Not significant
DEACI_1780	Hypothetical protein	20.2106	3.35948	33.9213	23.6893	9.38161	13.8502	7.36874	2.76327	1.48665	1.81928	-2.1785	0.000240454	Down
DEACI_1781	indolepyruvate ferredoxin oxidoreductase, alpha subunit	11.0578	2.22143	9.96832	15.7605	4.17852	14.3237	3.08605	2.20432	1.20076	2.39461	-2.04556	3.87778e-06	Down
DEACI_1782	Pyruvate-flavodoxin oxidoreductase, central domain protein	3.0881	1.33129	3.63019	4.76132	0.361228	3.59968	0.957571	1.11716	1.67432	1.57611	-0.911594	0.150109	Not significant
DEACI_1783	phenylacetate-CoA ligase	5.39509	3.43845	6.19405	6.76538	1.9415	6.67942	4.57483	1.57259	3.86496	3.74142	-0.421766	0.418562	Not significant
DEACI_1784	3-isopropylmalate dehydratase	4.46876	10.0507	6.81751	3.94822	1.99794	5.11138	11.2066	3.99139	13.9374	11.0673	1.35531	0.0021399	Not significant
DEACI_1785	3-isopropylmalate dehydratase	5.01328	29.3744	5.37215	5.10232	3.02235	6.55631	34.3366	13.7346	29.865	39.5613	2.63709	1.01494e-11	Up
DEACI_1786	Isocitrate/isopropylmalate dehydrogenase, conserved site	6.37885	2.21145	6.45561	7.33905	5.4164	6.30436	2.07697	1.53515	2.915	2.31869	-1.29818	0.000134219	Not significant
DEACI_1787	2-isopropylmalate synthase	12.0234	11.2448	15.9608	11.2448	8.92528	11.9629	11.5532	8.57839	12.0033	12.8443	0.115715	0.709973	Not significant
DEACI_1788	3-hydroxyacyl-CoA dehydrogenase/enoyl-CoA hydratase	21.0825	23.1534	24.8367	22.4214	14.5165	22.5553	24.4057	16.9137	23.2682	28.0259	0.328415	0.277331	Not significant
DEACI_1789	AMP-dependent synthetase/ligase	45.5701	65.0247	58.2427	41.1399	38.2943	44.6034	64.0458	55.1247	65.041	75.8872	0.711479	0.000299539	Not significant
DEACI_1790	Hypothetical protein	75.2576	118.353	75.7957	70.2596	72.1036	82.8714	113.216	101.604	112.08	146.512	0.815596	0.000818442	Not significant
DEACI_1791	CO dehydrogenase flavoprotein C-terminal domain	5.38484	12.0983	5.47064	6.96466	4.25647	4.84757	10.8535	10.5311	11.6207	15.3881	1.32009	1.05056e-05	Not significant
DEACI_1792	2Fe-2S ferredoxin-type iron-sulfur binding domain protein	7.74402	2.90106	8.94798	6.84029	5.01656	10.1712	3.42531	2.01488	3.57726	2.58679	-1.16125	0.00344837	Not significant
DEACI_1793	Aldehyde oxidase and xanthine dehydrogenase, a/b hammerhead domain protein	7.88823	4.0926	9.24192	7.48051	6.65941	8.17107	5.50614	2.85814	4.10428	3.90184	-0.739973	0.00851399	Not significant
DEACI_1794	Protein of unknown function DUF4160	15.2754	26.164	7.45461	20.8679	17.2172	15.562	31.5138	28.9781	24.8471	19.3171	0.867127	0.0499035	Not significant
DEACI_1795	Protein of unknown function DUF2442	73.9234	111.032	53.8163	86.2291	80.6941	74.954	112.265	126.677	110.799	94.3885	0.716404	0.0326789	Not significant
DEACI_1796	RNA polymerase sigma factor 54 interaction domain protein	29.6882	11.7392	47.6441	26.7414	15.7033	28.6641	11.7482	12.3032	10.1154	12.7898	-1.0718	0.000131567	Not significant
DEACI_1797	Oligopeptidase F	173.368	143.73	222.522	158.358	142.674	169.917	158.789	154.892	129.565	131.672	-0.0640237	0.788937	Not significant
DEACI_1798	TPR repeat region circular profile	255.325	187.09	352.973	227.733	206.439	234.155	186.847	210.085	156.424	195.004	-0.232126	0.284838	Not significant
DEACI_1799	Hypothetical protein	211.337	162.44	321.254	155.599	159.01	209.484	167.102	177.578	140.055	165.024	-0.145808	0.607622	Not significant
DEACI_1800	Mrp, conserved site	233.132	226.75	416.49	154.235	157.046	204.758	201.35	255.897	197.148	252.606	0.219726	0.529759	Not significant
DEACI_1801	adenosylhomocysteinase	144.179	123.665	256.81	101.831	100.545	117.532	117.147	144.239	107.119	126.154	0.0401328	0.917963	Not significant
DEACI_1802	RNA polymerase sigma factor 54 interaction domain protein	76.4176	35.0197	191.007	41.788	34.9031	37.9726	25.7906	43.5215	30.4392	40.3274	-0.736443	0.150604	Not significant
DEACI_1803	Gcn5-related N-acetyltransferase (GNAT) domain protein	55.4565	18.9487	101.478	52.7838	24.3227	43.2412	19.6759	17.1029	18.6878	20.3281	-1.24007	0.000338669	Not significant
DEACI_1804	HD/PDEase domain protein	100.139	41.573	178.981	88.4402	55.5192	77.6146	42.5171	46.2547	42.6066	34.9135	-0.976126	0.00177656	Not significant
DEACI_1805	Hypothetical protein	243.924	109.686	255.781	259.102	226.657	234.155	95.5058	103.968	99.1875	140.085	-0.963915	6.59157e-05	Not significant
DEACI_1806	Hypothetical protein	193.601	109.735	108.18	245.812	189.574	230.837	118.207	77.7508	113.758	129.222	-0.666826	0.109916	Not significant
DEACI_1807	FeS cluster biogenesis	98.2703	66.3388	27.9352	131.713	115.707	117.727	74.6085	64.4763	69.8726	56.3977	-0.439237	0.443572	Not significant
DEACI_1808	FeS cluster biogenesis	162.169	91.7809	178.087	121.605	178.164	170.819	106.923	94.0279	84.9869	81.1854	-0.631112	0.0202177	Not significant
DEACI_1809	Asparaginase/glutaminase family signature	74.0647	145.393	90.467	61.738	62.9771	81.0769	141.451	126.473	148.093	165.554	1.16266	5.96831e-09	Not significant
DEACI_1810	ACT domain protein	37.0125	34.919	49.8842	25.043	41.3238	31.7989	29.6065	45.7255	31.8568	32.4871	0.119749	0.759297	Not significant
DEACI_1811	Uncharacterised protein family UPF0210	17.7016	12.5723	38.0586	8.80038	12.4814	11.4659	15.2707	14.8465	9.6991	10.4728	-0.189706	0.710124	Not significant
DEACI_1812	Glycoside hydrolase/deacetylase, beta/alpha-barrel	10.1356	4.45544	6.90259	17.2253	6.08068	10.334	4.1235	4.24844	5.74781	3.70202	-0.976956	0.0314565	Not significant
DEACI_1813	NlpC/P60 family	66.2354	369.739	64.3091	74.345	49.1015	77.186	149.37	417.752	306.126	605.706	2.5498	1.94717e-10	Up
DEACI_1814	Hypothetical protein	114.422	221.722	97.6438	126.519	90.5345	142.99	105.073	252.532	171.997	357.286	1.07308	0.0106866	Not significant
DEACI_1815	UvrABC system, subunit C	45.9958	145.884	55.3868	39.8942	39.2453	49.457	86.2282	155.896	118.603	222.81	1.81484	8.22964e-09	Not significant
DEACI_1816	Hypothetical protein	1039.53	432.462	1102.98	1147.44	777.665	1130.03	588.873	282.434	530.65	327.891	-1.04863	0.00150975	Not significant
DEACI_1817	Putative inner membrane exporter, YdcZ	940.931	258.541	795.586	1340.27	532.716	1095.15	338.284	172.518	312.548	210.815	-1.63182	1.86459e-05	Not significant
DEACI_1818	Hypothetical protein	1587.8	521.347	1559.34	1951.43	1093.35	1747.06	970.242	210.451	630.638	274.056	-1.3511	0.0050993	Not significant
DEACI_1819	7,8-didemethyl-8-hydroxy-5-deazariboflavin synthase	100.803	85.3727	131.018	87.1611	87.6421	97.3901	75.3114	103.997	65.7935	96.3892	-0.0358021	0.91088	Not significant
DEACI_1820	Molybdopterin oxidoreductase Fe4S4 domain protein	88.002	70.6175	107.284	76.0298	78.6266	90.0672	63.0003	81.9049	63.6383	73.9267	-0.118187	0.635336	Not significant
DEACI_1821	Phosphodiesterase MJ0936/Vps29	55.9409	54.3626	81.2069	49.7476	47.5141	45.295	51.5437	62.9768	42.9573	59.9728	0.173523	0.539992	Not significant
DEACI_1822	Protein of unknown function DUF2103, metal-binding	51.3148	61.6097	59.3369	49.0266	45.2085	51.6873	53.38	68.6812	54.0123	70.3653	0.449912	0.0465741	Not significant
DEACI_1823	Ferritin-related protein	136.683	135.261	137.523	176.729	89.7108	142.771	177.973	121.224	133.468	108.378	0.164518	0.668258	Not significant
DEACI_1824	Hypothetical protein	1085.33	788.262	712.679	1001.27	1381.18	1246.19	1272.64	462.08	1080.55	337.78	-0.307298	0.604754	Not significant
DEACI_1825	Antibiotic biosynthesis monooxygenase domain protein	247.931	213.117	130.946	432.276	177.86	250.641	413.602	115.398	187.436	136.033	-0.0885252	0.899677	Not significant
DEACI_1826	Aminotransferase class IV	223.999	168.003	203.652	315.068	150.106	227.168	276.673	122.505	153.218	119.618	-0.238823	0.612858	Not significant
DEACI_1827	anthranilate synthase/aminodeoxychorismate synthase	127.728	119.927	169.519	83.5875	153.625	104.178	113.349	120.05	119.607	126.702	0.105457	0.769226	Not significant
DEACI_1828	Prokaryotic membrane lipoprotein lipid attachment site profile	306.632	439.2	377.91	251.976	322.096	274.545	344.32	462.779	393.017	556.683	0.699732	0.0065185	Not significant
DEACI_1829	Type III restriction enzyme, res subunit	42.6784	61.1976	46.596	40.4166	41.0592	42.6417	50.1023	62.2994	58.9203	73.4683	0.694402	0.00245503	Not significant
DEACI_1830	phosphatidylserine decarboxylase	89.0621	72.511	109.698	75.8729	86.5636	84.1138	61.131	85.9177	65.6546	77.3408	-0.0986707	0.731051	Not significant
DEACI_1831	CDP-diacylglycerol-serine O-phosphatidyltransferase	80.4144	71.0899	119.836	56.3429	71.3097	74.1694	63.5606	67.5902	59.8673	93.3415	0.0426621	0.905806	Not significant
DEACI_1832	Hypothetical protein	84.3585	50.8806	104.757	40.1256	121.163	71.3884	49.3524	52.5362	48.1785	53.4554	-0.529548	0.194028	Not significant
DEACI_1833	Hypothetical protein	274.301	893.194	281.142	314.359	251.335	250.369	1543.3	346.904	1263.24	419.328	1.78416	0.000193302	Not significant
DEACI_1834	Prokaryotic membrane lipoprotein lipid attachment site profile	1252.03	2191.72	1559.47	1017.3	1213.81	1217.54	3612.51	635.16	3462.03	1057.18	0.954311	0.0784402	Not significant
DEACI_1835	Hypothetical protein	201.408	3507.1	122.573	304.577	133.278	245.205	5277.86	5227.84	744.388	2778.3	3.94532	3.53676e-14	Up
DEACI_1836	sulfite reductase (NADPH)	190.719	3474.47	150.001	264.99	138.179	209.709	5007.53	5451.56	655.51	2783.29	4.03679	1.55315e-15	Up
DEACI_1837	4Fe-4S ferredoxin-type, iron-sulphur binding domain protein	343.565	850.011	193.691	424.927	347.169	408.473	1047.24	1380.7	268.701	703.407	1.34299	0.00772619	Not significant
DEACI_1838	Gcn5-related N-acetyltransferase (GNAT) domain protein	118.147	292.066	104.365	100.427	132.408	135.39	300.649	414.387	190.3	262.927	1.42252	1.55201e-05	Not significant
DEACI_1839	sporulation transcription factor Spo0A	574.85	359.305	705.495	350.423	684.248	559.234	429.559	195.619	528.869	283.173	-0.462936	0.293748	Not significant
DEACI_1840	dTMP kinase	52.8778	29.8821	94.2973	36.5274	39.6785	41.0081	25.85	27.6327	34.6486	31.3972	-0.547061	0.089179	Not significant
DEACI_1841	Two component system, signal transduction histidine kinase	60.671	17.0716	96.6484	40.121	59.0987	46.8157	15.8776	13.825	18.611	19.9729	-1.56523	2.01381e-08	Not significant
DEACI_1842	Two component system, signal transduction response regulator	68.2647	11.7691	82.2237	62.9286	59.2476	68.6591	14.8792	5.9241	8.44977	17.8235	-2.28722	9.18675e-12	Down
DEACI_1843	TRAP transporter solute receptor, DctP family	92.7133	18.9583	105.151	87.9717	88.4274	89.3025	15.937	11.9299	15.1395	32.8267	-2.05695	4.87634e-10	Down
DEACI_1844	Putative ABC transporter	93.7558	23.6562	103.122	90.463	90.822	90.6156	18.1083	17.6967	21.6988	37.121	-1.77001	2.58567e-09	Not significant
DEACI_1845	Putative ABC transporter	123.976	23.9553	172.429	108.493	102.382	112.6	20.8674	13.2451	20.3694	41.3393	-2.10267	5.62694e-10	Down
DEACI_1846	Branched-chain amino acid transport system / permease component	102.664	19.7331	138.453	82.3845	98.1816	91.6362	14.9898	9.95891	17.4824	36.5015	-2.1039	2.63386e-08	Down
DEACI_1847	Branched-chain amino acid transport system / permease component	104.273	19.8852	121.069	94.2163	94.9343	106.872	18.9637	10.1511	15.3938	35.0322	-2.14274	1.78181e-09	Down
DEACI_1848	Periplasmic binding protein-like I	652.518	54.7806	705.313	779.538	456.487	668.736	42.1102	22.3662	43.4437	111.202	-3.2397	2.81934e-14	Down
DEACI_1849	RNA polymerase sigma factor 54 interaction domain protein	21.4996	13.8744	29.3858	22.5125	17.3436	16.7567	12.0807	20.1575	10.3063	12.9531	-0.412178	0.2081	Not significant
DEACI_1850	EamA domain protein	11.9287	3.55823	14.2112	15.04	6.78773	11.676	2.24918	3.37376	4.53774	4.07222	-1.46141	0.000782567	Not significant
DEACI_1851	EamA domain protein	6.77476	5.33911	8.78396	6.9008	4.53218	6.88208	6.70796	2.7032	7.59485	4.35045	-0.116332	0.817108	Not significant
DEACI_1852	PD-(D/E)XK nuclease superfamily	61.4552	36.9851	64.4331	64.7728	55.0116	61.6033	36.8357	33.0231	35.8348	42.2468	-0.547931	0.0130707	Not significant
DEACI_1853	GntR-type HTH domain protein	24.1325	18.5458	14.1275	35.6967	19.2168	27.4889	20.4258	16.2421	18.0725	19.4427	-0.232669	0.628959	Not significant
DEACI_1854	AMP-dependent synthetase/ligase	39.4143	9.15727	47.9902	33.4606	39.6057	36.6006	8.96464	8.56236	10.2489	8.85318	-1.88566	2.37788e-19	Not significant
DEACI_1855	FldB/FldC dehydratase alpha/beta subunit	44.3695	8.47747	78.2955	34.4376	30.5346	34.2103	7.73099	8.58137	9.04647	8.55105	-2.08453	2.27219e-14	Down
DEACI_1856	FldB/FldC dehydratase alpha/beta subunit	54.8273	14.8581	79.2916	53.7112	36.3951	49.9114	14.7824	15.49	13.0082	16.1517	-1.63917	4.2084e-14	Not significant
DEACI_1857	BadF/BadG/BcrA/BcrD ATPase family	48.8099	17.7168	55.3331	47.9618	40.2728	51.6719	17.2351	17.607	16.3103	19.7147	-1.25864	6.69816e-10	Not significant
DEACI_1858	Carbohydrate kinase, FGGY, C-terminal	31.974	7.0408	55.6231	25.2407	20.9864	26.0457	6.84706	5.42057	8.28841	7.60717	-1.87	1.55166e-08	Not significant
DEACI_1859	Hypothetical protein	84.9848	32.3848	90.5819	57.7926	106.201	85.3638	32.2382	24.5776	28.5923	44.131	-1.1956	0.00024792	Not significant
DEACI_1860	Transposase IS605, OrfB, C-terminal	170.138	55.0132	171.685	115.575	223.05	170.242	57.9433	40.603	52.5255	68.981	-1.43547	6.15966e-06	Not significant
DEACI_1861	Hypothetical protein	40.3107	11.697	62.1994	25.466	39.4158	34.1618	10.0744	10.0744	13.7051	12.9339	-1.51949	2.10013e-07	Not significant
DEACI_1862	Bacterial regulatory proteins, tetR family	16.0483	5.68574	17.29	10.7867	22.6697	13.4468	5.63387	5.94684	6.06207	5.10017	-1.28354	0.000332154	Not significant
DEACI_1863	Crotonase superfamily	0.905088	0.308363	1.43861	0.99371	0.409933	0.778101	0.48297	0.241484	0.389759	0.119241	-1.16653	0.106675	Not significant
DEACI_1864	3-hydroxyacyl-CoA dehydrogenase/enoyl-CoA hydratase	1.52841	1.48868	1.91994	2.62129	0.501499	1.07089	1.66176	1.44019	1.43045	1.42229	0.154573	0.812631	Not significant
DEACI_1865	beta-ketoacyl-[acyl-carrier-protein] synthase III	5.04652	2.41033	7.69401	4.49696	2.85998	5.13514	3.00526	2.25394	1.81894	2.56318	-0.821646	0.013562	Not significant
DEACI_1866	Thiolase, C-terminal	2.55219	1.84563	2.12166	3.19056	1.47783	3.41872	2.20363	1.30585	2.50284	1.37022	-0.268135	0.615286	Not significant
DEACI_1867	AMP-dependent synthetase/ligase	3.03229	0.975578	5.79787	3.12878	1.30792	1.8946	0.547442	0.72992	1.42354	1.20141	-1.27278	0.00886205	Not significant
DEACI_1868	AMP-dependent synthetase/ligase	13.6159	4.73778	14.3893	14.9037	9.97965	15.1909	5.72615	3.66473	5.54524	4.01502	-1.30426	6.03587e-06	Not significant
DEACI_1869	PD-(D/E)XK nuclease superfamily	46.0776	31.442	48.3025	43.1608	45.1919	47.6553	27.9698	33.0244	28.5546	36.2192	-0.370334	0.127616	Not significant
DEACI_1870	4-hydroxyphenylacetate 3-hydroxylase N terminal	13.4749	9.42542	16.4994	10.7398	11.1458	15.5145	8.33861	9.19214	10.1204	10.0505	-0.305212	0.259006	Not significant
DEACI_1871	AMP-dependent synthetase/ligase	6.06021	10.1483	7.62095	5.22097	4.895	6.50389	11.7649	6.63217	12.7988	9.39744	0.935816	0.0020734	Not significant
DEACI_1872	Phosphotriesterase family	8.54565	17.3166	9.76457	7.45962	8.53882	8.41957	23.3213	11.4646	18.0296	16.4509	1.18275	7.24177e-05	Not significant
DEACI_1873	AMP-dependent synthetase/ligase	8.56074	10.9595	9.75956	9.57032	6.55521	8.35788	15.3878	5.67532	13.6456	9.12942	0.537053	0.174515	Not significant
DEACI_1874	3-Hydroxybutyryl-CoA epimerase/3-hydroxyacyl-CoA dehydrogenase/enoyl-CoA hydratase	11.8851	18.178	17.8824	9.86919	7.4483	12.3406	22.1986	11.7128	22.0554	16.7449	0.831306	0.0119696	Not significant
DEACI_1875	Domain of unknown function DUF362	17.2751	11.4592	29.7458	11.5924	13.1748	14.5876	11.0446	12.0893	12.8275	9.87549	-0.32753	0.325262	Not significant
DEACI_1876	Crotonase superfamily	17.0935	9.20333	32.1929	10.4797	11.7997	13.9017	8.74867	13.1829	7.54379	7.33799	-0.603807	0.125521	Not significant
DEACI_1877	AsnC-type helix-turn-helix domain protein	114.265	129.891	137.507	101.761	99.9346	117.856	153.182	107.527	143.171	115.682	0.380368	0.123588	Not significant
DEACI_1878	Helicase SWF/SNF-related protein	54.2968	58.3197	71.5194	46.9807	49.5987	49.0883	59.7111	54.5124	57.6265	61.4287	0.307555	0.104002	Not significant
DEACI_1879	Hypothetical protein	49.3591	49.0218	45.3334	58.7662	43.5248	49.8121	42.9843	54.2958	45.1864	53.6209	0.158177	0.659612	Not significant
DEACI_1880	Zinc finger SWIM-type profile	76.5799	75.5671	106.029	70.3583	62.9239	67.008	78.181	69.697	78.4705	75.9199	0.19656	0.370106	Not significant
DEACI_1881	Metallo-beta-lactamase superfamily	126.094	135.967	143.448	109.117	120.15	131.662	140.097	136.117	135.783	131.87	0.295681	0.161404	Not significant
DEACI_1882	mRNA interferase PemK-like protein	80.0821	68.4682	70.765	68.6781	98.1518	82.7335	84.4471	64.4763	76.2073	48.7422	-0.0653871	0.884296	Not significant
DEACI_1883	Hypothetical protein	118.961	173.671	121.385	105.812	131.169	117.479	176.543	159.656	188.309	170.178	0.711678	0.00418111	Not significant
DEACI_1884	Crotonase superfamily	4.19461	1.81579	9.38682	3.20952	1.69997	2.48211	2.07989	1.61768	2.42447	1.14113	-0.838321	0.116863	Not significant
DEACI_1885	Acyl-CoA dehydrogenase/oxidase C-terminal	7.31041	4.25781	13.8409	6.61583	3.40266	5.3822	4.17594	5.4287	3.3026	4.12401	-0.493587	0.238584	Not significant
DEACI_1886	CoA-transferase family III domain protein	37.0241	14.5066	38.6319	46.2632	22.3523	40.8493	13.8747	11.5894	12.2508	20.3115	-1.14155	0.000374839	Not significant
DEACI_1887	Sugar transporter	31.459	9.38994	30.5436	40.3575	21.9783	32.9568	10.021	7.92359	8.33779	11.2773	-1.53945	6.91299e-08	Not significant
DEACI_1888	GAF domain-like	39.3929	23.5267	33.359	51.1722	32.3467	40.6939	19.3873	25.4803	19.0429	30.1963	-0.572427	0.0916016	Not significant
DEACI_1890	Uncharacterised membrane protein YitT	268.844	141.068	240.339	337.826	181.162	316.047	204.101	100.494	146.051	113.627	-0.738098	0.043411	Not significant
DEACI_1891	Glycoside hydrolase/deacetylase, beta/alpha-barrel	361.213	227.851	332.845	473.484	215.282	423.241	326.041	182.111	223.63	179.622	-0.474923	0.222329	Not significant
DEACI_1892	Hypothetical protein	895.36	1086.48	679.893	1331.67	709.937	859.934	1121.89	1118.09	1021.99	1083.97	0.420722	0.251036	Not significant
DEACI_1893	TPR repeat region circular profile	22.1576	94.9057	20.0476	28.0928	15.9671	24.523	95.9562	65.3865	135.653	82.6274	2.21784	3.05163e-11	Up
DEACI_1894	Hypothetical protein	36.7223	44.5933	58.7488	30.476	25.1444	32.5199	38.9908	41.169	60.9979	37.2153	0.522797	0.113255	Not significant
DEACI_1895	Hypothetical protein	186.695	111.584	222.929	250.705	108.628	164.52	115.111	113.107	120.087	98.0304	-0.524586	0.099972	Not significant
DEACI_1896	cob(I)yrinic acid a,c-diamide adenosyltransferase	334.975	169.993	405.099	392.577	245.96	296.262	201.036	150.867	178.899	149.171	-0.766142	0.00192594	Not significant
DEACI_1897	Glutamate-ammonia ligase	582.492	300.991	575.215	564.031	550.15	640.572	356.225	269.867	321.085	256.788	-0.767047	0.00212833	Not significant
DEACI_1898	Glutamate-ammonia ligase	10.9047	24.3225	17.8597	8.79017	8.83353	8.1355	17.8742	30.3907	26.5382	22.4869	1.37724	2.43445e-06	Not significant
DEACI_1899	Hypothetical protein	248.199	160.105	87.2974	539.169	238.71	127.62	9.67147	10.5925	539.654	80.5031	-0.323878	0.804565	Not significant
DEACI_1900	PrkA serine protein kinase C-terminal domain	1834.66	677.545	2361	2163.21	815.021	1999.43	536.406	780.071	607.159	786.544	-1.18588	0.000384194	Not significant
DEACI_1901	Protein of unknown function (DUF444)	836.948	303.35	1022.44	1194.16	310.88	820.311	230.151	365.01	259.877	358.364	-1.20637	0.00228854	Not significant
DEACI_1902	Sporulation stage V, protein R	704.56	225.657	876.795	899.448	326.68	715.316	185.67	243.02	214.223	259.715	-1.3931	1.47842e-05	Not significant
DEACI_1903	Metallo-beta-lactamase superfamily	59.3154	45.3195	108.377	35.6053	51.1265	42.1528	35.5807	53.1552	45.1589	47.3834	-0.121319	0.774374	Not significant
DEACI_1904	SNARE associated Golgi protein	63.1963	60.2597	103.216	43.4072	61.5221	44.6397	56.891	59.2613	64.0207	60.8656	0.167098	0.630594	Not significant
DEACI_1905	SNARE associated Golgi protein	45.9825	41.3573	64.874	39.5054	35.5898	43.9608	34.4507	40.4557	41.8303	48.6925	0.0679735	0.821798	Not significant
DEACI_1906	Transcription regulator HTH, LysR	106.874	80.2779	150.532	63.3538	123.718	89.8931	74.6026	72.9491	86.7213	86.8385	-0.198669	0.581187	Not significant
DEACI_1907	Chromosomal replication initiator protein DnaA	93.2393	214.816	93.4347	99.7967	88.3356	91.3903	238.27	153.473	274.276	193.243	1.35768	1.36474e-06	Not significant
DEACI_1908	CBS domain protein	131.905	89.3471	267.43	96.6846	76.06	87.444	83.6789	74.7019	106.27	92.737	-0.256674	0.543835	Not significant
DEACI_1909	6-phosphofructokinase	69.3829	45.4962	132.563	57.527	40.3126	47.1291	39.3028	37.0142	51.2298	54.438	-0.318607	0.419038	Not significant
DEACI_1910	Glucose-6-phosphate isomerase	70.1426	57.1844	115.404	44.6208	66.3559	54.19	56.5716	54.303	55.7494	62.1135	-0.0548156	0.884296	Not significant
DEACI_1911	SHS2 domain inserted in FtsA	39.141	27.1206	68.5428	26.9673	31.0713	29.9824	24.5581	27.2254	25.0886	31.6103	-0.270246	0.404074	Not significant
DEACI_1912	RNA polymerase sigma factor 54 interaction domain protein	170.187	124.994	217.685	164.141	124.191	174.733	119.701	125.323	109.12	145.834	-0.236221	0.296512	Not significant
DEACI_1913	proline dehydrogenase	22.4668	56.635	23.9345	26.2465	16.0675	23.6187	49.5316	59.9928	56.0817	60.9338	1.5023	4.02243e-10	Not significant
DEACI_1914	L-glutamate gamma-semialdehyde dehydrogenase	5.72926	5.38286	9.76375	5.28065	2.76287	5.10978	4.1941	8.38817	2.82897	6.1202	0.153317	0.772387	Not significant
DEACI_1915	Hypothetical protein	118.719	141.056	130.946	93.2767	130.544	120.107	114.849	167.235	117.48	164.659	0.420629	0.161279	Not significant
DEACI_1916	CoA-transferase family III domain protein	17.7315	21.2734	30.3908	11.248	15.558	13.7293	24.038	26.3693	13.1704	21.516	0.49016	0.177155	Not significant
DEACI_1917	Prolipoprotein diacylglyceryl transferase [lgt]	32.3631	13.9354	48.7838	27.8001	25.7534	27.1148	12.4449	18.371	13.1038	11.822	-0.968307	0.000314468	Not significant
DEACI_1918	AIR synthase related protein, C-terminal domain	21.7769	34.6606	30.8512	21.2738	15.2339	19.7486	28.0195	46.5283	26.8626	37.2319	0.87808	0.00137144	Not significant
DEACI_1919	Formylmethanofuran dehydrogenase, subunit E domain protein	245.86	302.766	235.609	262.824	224.2	260.808	321.862	417.362	208.411	263.429	0.458218	0.15959	Not significant
DEACI_1920	cob(I)yrinic acid a,c-diamide adenosyltransferase	10.7659	9.67533	21.5973	9.01016	4.85048	7.6056	5.77679	11.5536	8.12073	13.2502	0.122557	0.827896	Not significant
DEACI_1921	ArgK protein	10.5617	6.90605	19.4719	9.60857	6.47848	6.68779	5.52369	7.23098	6.24069	8.62883	-0.340962	0.39609	Not significant
DEACI_1922	Methylmalonyl-CoA mutase	81.9951	56.7866	134.569	63.056	56.2935	74.0618	52.6892	56.9324	54.3158	63.2092	-0.27768	0.319962	Not significant
DEACI_1923	methylmalonyl-CoA mutase C-terminal domain protein	265.297	143.465	280.315	299.858	156.252	324.763	191.651	103.607	136.541	142.061	-0.681843	0.0398037	Not significant
DEACI_1924	Protein of unknown function (DUF3792)	742.449	308.149	771.315	892.782	399.853	905.847	444.576	222.547	310.518	254.956	-1.04756	0.00328441	Not significant
DEACI_1925	Reverse transcriptase (RNA-dependent DNA polymerase)	54.6389	67.6227	81.8738	43.3968	40.8311	52.4539	62.6931	83.339	61.6644	62.7942	0.533745	0.0314807	Not significant
DEACI_1926	Hypothetical protein	543.495	738.631	593.778	588.828	441.229	550.143	706.651	916.484	626.136	705.255	0.621797	0.00892278	Not significant
DEACI_1927	Histidine phosphatase superfamily	246.694	319.336	214.73	218.807	292.327	260.912	352.882	293.621	355.27	275.572	0.51877	0.0977402	Not significant
DEACI_1928	Phospholipase D-like domain protein	80.0896	110.924	84.1322	58.6692	92.917	84.6401	115.096	111.137	109.847	107.614	0.634016	0.0179919	Not significant
DEACI_1929	Peptidase M28	211.736	84.3723	179.389	253.421	149.197	264.939	124.192	57.0014	100.291	56.0041	-1.1184	0.00383746	Not significant
DEACI_1930	Uncharacterised protein family UPF0180	709.701	440.106	389.219	1001.42	584.635	863.526	894.021	169.447	489.235	207.72	-0.520594	0.406798	Not significant
DEACI_1931	Hypothetical protein	187.839	1017.76	89.2373	319.367	107.425	235.325	319.994	1741.46	873.477	1136.12	2.39061	1.03464e-05	Up
DEACI_1932	PUA domain protein	18.3166	18.3256	25.4925	17.4389	13.1034	17.2315	16.2705	21.1137	12.825	23.0933	0.21022	0.511644	Not significant
DEACI_1933	Hypothetical protein	7.55571	8.08106	8.27028	6.98212	7.68085	7.28958	4.24187	11.0288	6.16178	10.8917	0.265389	0.679949	Not significant
DEACI_1934	Ferric uptake regulator family	73.8249	42.9993	85.6293	73.5124	70.8767	65.2812	24.6407	33.4702	63.7982	50.0881	-0.561531	0.143451	Not significant
DEACI_1935	Tetratricopeptide repeat-containing domain protein	702.14	77.0095	637.113	604.084	778.044	789.318	35.1538	68.3082	102.318	102.258	-2.91317	5.72288e-15	Down
DEACI_1936	GTP cyclohydrolase I	239.488	334.863	229.837	221.451	253.844	252.821	362.637	394.192	287.832	294.791	0.639469	0.0158142	Not significant
DEACI_1937	Protein of unknown function (DUF4264)	302.819	459.408	330.948	290.07	265.19	325.066	483.092	516.772	403.448	434.319	0.77916	0.000190443	Not significant
DEACI_1938	nucleotidase/5'-nucleotidase	128.287	199.668	157.404	104.215	124.747	126.783	289.772	176.442	178.412	154.044	0.816964	0.00357905	Not significant
DEACI_1939	Small acid-soluble spore protein, alpha/beta-type, conserved site	3367.75	10492.8	1945.81	3457.89	4427.53	3639.78	22697.8	2026.34	12908.2	4338.68	1.59939	0.010386	Not significant
DEACI_1940	Hypothetical protein	82.7771	71.4353	86.466	68.3042	87.3011	89.037	74.0712	71.3844	70.9257	69.36	-0.0326368	0.923334	Not significant
DEACI_1941	AMP-dependent synthetase/ligase	56.0586	44.5745	58.1775	54.0117	49.905	62.1404	38.398	43.579	39.5821	56.7388	-0.151182	0.612368	Not significant
DEACI_1942	AMP-dependent synthetase/ligase	49.2547	18.384	49.6116	55.4563	34.5568	57.3938	17.9689	15.6199	15.5909	24.3565	-1.2216	1.1232e-05	Not significant
DEACI_1943	Thiolase, C-terminal	16.8436	4.55205	39.146	11.0841	9.21702	7.92741	5.25992	3.47832	4.10785	5.36209	-1.49914	0.000732562	Not significant
DEACI_1944	Hypothetical protein	17.0239	4.70408	44.2752	8.09291	6.28433	9.44331	2.468	4.47323	5.47714	6.39795	-1.38794	0.0118088	Not significant
DEACI_1945	Short-chain dehydrogenase/reductase, conserved site	14.2449	4.48498	32.0545	7.38441	7.12579	10.4147	4.65943	4.65942	4.26832	4.35277	-1.29506	0.00276421	Not significant
DEACI_1946	Acyl-CoA dehydrogenase/oxidase C-terminal	27.8887	7.58785	62.7248	17.4599	13.4161	17.954	6.90819	7.84632	6.33203	9.26485	-1.50185	0.000252409	Not significant
DEACI_1947	CoA-transferase family III domain protein	10.2988	2.45184	25.0312	6.42996	3.81593	5.91813	2.22049	1.72704	2.12379	3.73602	-1.63723	0.00103383	Not significant
DEACI_1948	RNA polymerase sigma factor 54 interaction domain protein	17.4694	5.53169	28.3033	13.9369	10.966	16.6715	5.60266	4.86787	6.07791	5.57835	-1.38456	1.69635e-07	Not significant
DEACI_1961	CoA binding domain protein	616.225	517.332	520.896	659.561	534.917	749.525	603.8	465.635	465.361	534.533	-0.0920108	0.799439	Not significant
DEACI_1962	Hypothetical protein	14.6805	19.9668	14.5496	9.67314	25.8429	8.65637	23.7309	22.8353	19.151	14.15	0.57565	0.245093	Not significant
DEACI_1963	Class II Aldolase and Adducin N-terminal domain protein	14.703	39.3504	16.3529	14.0134	12.718	15.7278	39.9572	34.5084	24.6423	58.2938	1.5629	2.01394e-07	Not significant
DEACI_1964	BMC domain protein	11.157	16.5886	24.3705	6.56392	6.84076	6.85296	18.8056	13.7684	13.5502	20.23	0.820355	0.0606246	Not significant
DEACI_1965	BMC domain protein	3.50987	2.69158	4.14879	4.9255	3.25105	1.71413	3.51109	2.8727	1.54553	2.837	-0.198326	0.765141	Not significant
DEACI_1966	BMC domain protein	14.4318	10.9478	27.9352	12.8975	6.89143	10.0029	11.4625	6.80583	9.25028	16.2724	-0.129839	0.817079	Not significant
DEACI_1967	phosphate propanoyltransferase/2-acylglycerol O-acyltransferase	9.65902	6.12717	20.7668	7.59728	4.01807	6.25394	6.24882	6.67486	4.01134	7.57365	-0.35007	0.492069	Not significant
DEACI_1968	Ethanolamine utilization protein EutN/carboxysome structural protein Ccml	8.46714	8.84312	9.93629	12.1336	5.04251	6.75619	5.76619	8.38716	4.65334	16.5658	0.23122	0.694128	Not significant
DEACI_1969	Aldehyde dehydrogenase family	23.6086	23.704	36.4997	20.404	17.8667	19.6639	23.4822	21.9564	17.9331	31.4443	0.228703	0.458322	Not significant
DEACI_1970	Respiratory-chain NADH dehydrogenase 51 Kd subunit	26.1264	22.1973	38.3111	27.4796	14.2462	24.4687	24.2554	21.4921	20.6645	22.3771	-0.00290704	0.993196	Not significant
DEACI_1971	Polyhedral organelle shell protein PduT	32.619	18.1099	42.5515	44.4013	14.9525	28.5708	21.4922	11.2745	20.1876	19.4852	-0.610138	0.132807	Not significant
DEACI_1972	acetate kinase	38.9001	22.5059	35.0841	49.7868	22.5977	48.1319	26.7509	17.0717	20.9115	25.2893	-0.600563	0.0967646	Not significant
DEACI_1973	DeoR-type HTH domain protein	23.1318	10.1955	34.6304	22.8866	15.9806	19.0297	11.723	5.72826	12.1482	11.1826	-0.925736	0.00488804	Not significant
DEACI_1974	Protein of unknown function DUF1362	16.8945	7.25793	15.2147	22.268	13.03	17.0654	8.5201	5.98708	7.24743	7.27712	-1.01992	0.00296136	Not significant
DEACI_1975	Uroporphyrinogen decarboxylase	13.7228	11.2348	13.1662	15.3139	11.4636	14.9476	15.7668	6.87042	11.5155	10.7864	-0.113097	0.793375	Not significant
DEACI_1976	Cobalamin (vitamin B12)-binding domain protein	38.4401	25.8209	39.9554	37.4701	31.2219	45.113	34.0981	17.204	26.2666	25.7148	-0.384086	0.24155	Not significant
DEACI_1977	L-Rhamnose isomerase	46.6475	28.8175	39.7592	48.6804	39.0126	59.1376	35.2705	18.1938	34.066	27.7395	-0.514622	0.156663	Not significant
DEACI_1978	Putative ABC transporter	8.65737	14.9292	8.85075	8.01215	8.236	9.53058	20.1728	6.5753	16.6402	16.3285	0.932312	0.0143048	Not significant
DEACI_1979	Branched-chain amino acid transport system / permease component	7.79647	18.5908	4.70465	9.53247	7.10019	9.84857	19.4974	12.1617	20.8754	21.8286	1.3489	0.000440447	Not significant
DEACI_1980	Branched-chain amino acid transport system / permease component	4.24737	9.7423	3.53347	3.5534	4.23476	5.66786	9.78661	4.41355	10.8402	13.9289	1.30714	0.00175331	Not significant
DEACI_1981	rhamnose ABC transporter, rhamnose-binding protein	24.5461	27.658	29.4261	22.3585	21.1116	25.2883	38.1244	13.8552	37.6361	21.0163	0.364524	0.391723	Not significant
DEACI_1982	Carbohydrate kinase, FGGY, N-terminal	8.2768	9.20379	11.9924	7.90601	6.63346	6.57535	9.50865	5.86148	11.0898	10.3552	0.370869	0.269099	Not significant
DEACI_1983	Aldehyde dehydrogenase family	18.9453	14.0135	26.3157	17.5782	12.388	19.4992	16.6197	8.07622	19.2295	12.1285	-0.198188	0.634861	Not significant
DEACI_1984	Hypothetical protein	5.33967	2.15963	5.01229	4.76053	6.28433	5.30151	2.31375	2.15949	2.48961	1.67565	-1.0842	0.00625788	Not significant
DEACI_1985	Transposase, IS4-like	4.19912	3.05099	7.13728	2.47827	3.52813	3.6528	3.04669	2.12559	2.9733	4.05839	-0.212864	0.625117	Not significant
DEACI_1986	Transposase, IS4-like	6.91213	8.22264	8.15473	6.09019	6.69967	6.70394	9.07304	5.98432	9.76264	8.07056	0.441625	0.136177	Not significant
DEACI_1987	Transposase, IS4-like	9.89927	14.0912	10.1303	9.03839	9.62217	10.8062	14.8792	10.132	15.6098	15.7438	0.678451	0.0163086	Not significant
DEACI_1988	Hypothetical protein	284.545	241.909	369.242	283.052	210.596	275.29	279.93	213.219	258.876	215.612	-0.0213513	0.944805	Not significant
DEACI_1989	Hypothetical protein	218.879	174.53	252.051	231.15	170.922	221.393	196.751	179.361	167.451	154.556	-0.130514	0.614145	Not significant
DEACI_1990	Domain of unknown function DUF2088	271.41	268.189	294.223	281.318	228.776	281.322	263.671	274.593	246.758	287.735	0.165943	0.46941	Not significant
DEACI_1991	Hypothetical protein	216.192	192.052	305.37	172.328	188.143	198.927	189.005	197.854	150.997	230.353	0.0408699	0.895933	Not significant
DEACI_1992	PIN domain protein	119.642	89.4501	126.663	103.409	120.103	128.394	98.1164	81.4964	87.4216	90.7662	-0.238132	0.350199	Not significant
DEACI_1993	Transposase IS116/IS110/IS902 family	14.9962	11.3275	16.2064	13.6469	14.227	15.9045	11.723	9.87196	11.4522	12.2627	-0.216782	0.421599	Not significant
DEACI_1994	Protein of unknown function DUF89	15.3299	14.4116	11.8274	19.792	12.946	16.7543	23.3987	10.9194	10.4905	12.8377	0.0587849	0.918265	Not significant
DEACI_1995	Protein of unknown function DUF89	6.83863	6.13125	6.52332	7.28902	4.41016	9.132	6.02253	4.95971	5.1461	8.39668	0.0202829	0.971464	Not significant
DEACI_1996	Hypothetical protein	3.79166	5.62189	5.11009	4.85342	2.66956	2.53357	8.64928	6.29037	4.44182	3.10609	0.696693	0.305207	Not significant
DEACI_1997	Sporulation protein YtfJ (Spore_YtfJ)	34.8945	38.6696	23.9209	41.7827	31.8876	41.9868	41.8843	32.7458	46.7066	33.3415	0.29323	0.476072	Not significant
DEACI_1998	Protein of unknown function (DUF2953)	6.92555	6.33473	6.73875	5.67297	8.00089	7.28958	6.787	4.10046	5.93356	8.5179	0.0398332	0.935635	Not significant
DEACI_1999	Putative zinc-finger	6.72725	6.76833	5.81983	5.52751	8.10757	7.4541	8.28344	3.80589	8.13013	6.85388	0.174934	0.730583	Not significant
DEACI_2000	RNA polymerase sigma factor, sigma-70 family	5.61731	8.72195	3.4919	6.10935	5.76064	7.10734	11.1985	5.9386	9.03728	8.71339	0.754949	0.0704327	Not significant
DEACI_2001	Arsenical pump membrane protein, ArsB	11.2667	14.3907	9.23338	12.118	11.3136	12.4019	17.2816	13.0967	15.3222	11.8625	0.50255	0.126072	Not significant
DEACI_2002	Hypothetical protein	106.452	61.2629	75.3432	141.923	67.5448	140.997	96.4243	35.1425	67.7364	45.7483	-0.614173	0.194884	Not significant
DEACI_2003	Protein of unknown function DUF89	137.614	80.9133	138.241	142.428	112.076	157.712	97.0459	59.8393	88.9191	77.849	-0.576088	0.0408995	Not significant
DEACI_2004	Tetratricopeptide repeat	74.8589	50.7856	72.1449	61.6492	83.7051	81.9366	62.2498	36.4978	56.0173	48.3775	-0.385464	0.244718	Not significant
DEACI_2005	Hypothetical protein	57.5754	25.0099	63.3276	41.5969	64.9292	60.4479	22.9493	20.2171	25.5754	31.2978	-0.996963	0.00143574	Not significant
DEACI_2006	Transposase, IS4-like	4.6801	3.32845	6.98379	3.13428	3.04702	5.5553	3.61352	2.83412	3.08766	3.7785	-0.257267	0.494827	Not significant
DEACI_2007	Transposase, IS4-like	6.91119	4.98171	9.74661	4.37341	7.05626	6.4685	5.17229	4.39289	5.60353	4.75812	-0.248179	0.472044	Not significant
DEACI_2008	Transposase IS605, OrfB, C-terminal	25.7023	23.8445	29.8639	18.9831	25.3519	28.6104	24.2684	18.9552	26.7697	25.3848	0.0843557	0.803969	Not significant
DEACI_2009	EamA domain protein	9.87251	8.61702	11.444	5.01656	12.2635	10.7659	8.66911	8.12726	8.30776	9.36394	-0.00472087	0.99225	Not significant
DEACI_2010	Dolichyl-phosphate-mannose-protein mannosyltransferase	11.2876	6.90622	10.7245	7.49677	14.253	12.6762	8.3962	4.2773	8.69344	6.25796	-0.523166	0.203797	Not significant
DEACI_2011	UbiA prenyltransferase family	20.1339	14.8139	19.2327	17.1007	23.3726	20.8294	16.1191	10.3263	17.8863	14.9238	-0.265897	0.472044	Not significant
DEACI_2012	Transposase, IS4-like	8.95187	12.3319	8.8777	7.74476	10.5124	8.67267	13.1139	10.0175	12.8857	13.3105	0.621505	0.0308641	Not significant
DEACI_2013	Hypothetical protein	51.3021	56.6387	58.1983	40.7892	61.6455	44.5753	72.6287	40.7609	63.3963	49.7688	0.318674	0.377001	Not significant
DEACI_2014	Hypothetical protein	20.886	14.8993	20.1133	22.0216	18.9717	22.4373	21.4062	6.44763	19.7725	11.9709	-0.295245	0.544346	Not significant
DEACI_2015	Protein MM3350-like domain protein	41.703	27.4314	41.5376	43.7865	40.2994	41.1885	30.1312	20.4386	28.567	30.5889	-0.422963	0.146577	Not significant
DEACI_2016	Hypothetical protein	29.1981	25.0362	13.7838	36.2197	32.1636	34.6255	32.2382	24.1786	23.6202	20.1078	-0.0955233	0.867401	Not significant
DEACI_2017	Nitroreductase family	72.6537	43.6998	89.7792	66.9091	55.9543	77.9721	47.7544	40.1972	43.339	43.5085	-0.524582	0.00815831	Not significant
DEACI_2018	Transposase, mutator type	33.8688	22.6851	42.0929	30.7023	24.112	38.568	26.6524	17.8746	24.8573	21.3563	-0.363475	0.189384	Not significant
DEACI_2019	Putative DNA-binding domain protein	14.8477	12.5842	16.0328	14.5823	14.764	14.0119	13.5476	10.9133	12.249	13.6269	-0.0548584	0.869114	Not significant
DEACI_2020	Hypothetical protein	17.5772	13.3963	17.4595	12.5625	28.745	11.5418	12.2115	10.746	20.4978	10.1301	-0.202153	0.729001	Not significant
DEACI_2021	Hypothetical protein	18.0751	24.1052	19.4332	14.5638	17.5282	20.7753	29.3648	24.0384	20.8697	22.1478	0.587848	0.0228361	Not significant
DEACI_2022	Hypothetical protein	13.5521	18.8784	8.26484	15.1107	14.0323	16.8005	26.134	17.1682	16.0101	16.2013	0.59346	0.149122	Not significant
DEACI_2023	Hypothetical protein	53.8033	62.5001	22.973	90.7675	42.2447	59.2278	62.7797	65.3246	67.4372	54.4587	0.326994	0.543078	Not significant
DEACI_2024	TIGR02677 family protein	109.083	88.5821	144.645	110.244	77.2943	104.15	80.4045	113.216	73.6274	87.0809	-0.0851895	0.785788	Not significant
DEACI_2025	TIGR02678 family protein	42.4882	20.1172	75.4561	38.4189	25.7375	30.3402	16.4383	26.9715	18.2244	18.8345	-0.793647	0.0177806	Not significant
DEACI_2026	Putative exonuclease SbcCD, C subunit	37.6404	26.1041	66.6919	31.5684	22.5579	29.7436	19.3341	35.6748	21.2927	28.115	-0.256433	0.512864	Not significant
DEACI_2027	Spo11/DNA topoisomerase VI subunit A	35.3007	24.6362	57.8155	29.3803	22.8643	31.1428	19.3928	31.6146	20.3804	27.1572	-0.265861	0.433321	Not significant
DEACI_2028	Transposase IS66 family	73.4627	28.3382	96.0428	66.9255	56.6584	74.2241	26.0453	31.833	25.4092	30.0655	-1.1538	1.11438e-09	Not significant
DEACI_2029	Domain of unknown function DUF4338	37.7737	9.43478	40.3003	39.0712	32.2359	39.4873	9.71563	10.4884	7.39507	10.14	-1.79848	8.0477e-15	Not significant
DEACI_2030	Amidohydrolase family	1.55565	2.12888	1.69211	1.53407	1.92867	1.06775	2.2723	1.98825	2.92255	1.3324	0.626633	0.160917	Not significant
DEACI_2031	Putative nitroreductase TM1586	2.5257	2.58508	3.17445	2.69764	1.74565	2.48508	2.62225	1.85099	3.73441	2.13265	0.24763	0.636073	Not significant
DEACI_2032	Putative ABC transporter	3.74454	4.07213	4.13326	4.46713	3.1272	3.25056	4.60546	4.07911	3.18568	4.41825	0.295315	0.455555	Not significant
DEACI_2033	Gcn5-related N-acetyltransferase (GNAT) domain protein	15.7736	11.8118	18.1827	11.9708	19.2135	13.7273	12.3993	10.4917	11.5457	12.8103	-0.227407	0.518113	Not significant
DEACI_2034	Hypothetical protein	2.28116	2.07155	3.14955	2.47112	2.14612	1.35786	2.65491	1.26424	2.24455	2.12249	0.068892	0.905806	Not significant
DEACI_2035	ParB-like nuclease domain protein	5.97963	3.84586	6.01644	5.60221	4.93028	7.36961	3.04956	2.28716	4.13098	5.91573	-0.438202	0.301065	Not significant
DEACI_2036	Homeodomain-like	6.53052	4.84748	6.59886	4.0477	6.75099	8.72453	5.83842	4.31534	4.09707	5.13911	-0.246194	0.560523	Not significant
DEACI_2037	Hypothetical protein	12.8804	8.01056	11.428	14.472	8.6235	16.998	9.3784	7.61992	5.20328	9.84065	-0.499826	0.301934	Not significant
DEACI_2038	Integrase core domain protein	4.98358	4.72375	3.82132	4.63059	4.81865	6.66377	8.63741	3.16299	3.73065	3.36395	0.0690781	0.909022	Not significant
DEACI_2039	Glutamate racemase	0.670936	0.640505	0.484986	1.22834	0.168908	0.801516	0.895507	0.447752	0.481785	0.736977	0.0781613	0.935122	Not significant
DEACI_2040	Acyl-CoA N-acyltransferase	0.306685	0.596522	0.629171	0.597569	0	0	0.580869	0.580867	0.937528	0.286823	0.904208	0.406069	Not significant
DEACI_2041	Hypothetical protein	0	1.12236	0	0	0	0	0.44162	0.441618	1.42556	2.18064	2.53507	0.015852	Up
DEACI_2042	Cro/C1-type HTH domain protein	27.5267	51.6303	14.7027	52.0168	14.5936	28.7938	44.7942	52.9384	54.4975	54.2911	0.999861	0.0362135	Not significant
DEACI_2043	Hypothetical protein	16.4006	39.8732	13.7838	32.2923	7.68085	11.8456	22.9061	42.4186	39.7092	54.4587	1.37174	0.00557741	Not significant
[truncated: 2,105 more rows]

## Sheet: Table S3 Proteome
Locus tag	Annotation	Average log LFQ S	Averagelog LFQ N	Student's T-test Significant Sulf/Nitr	P-value	Log protein abundance (Sulf/nitr)	log LFQ-S1	log LFQ-S2	log LFQ-S3	log LFQ-S4	log LFQ-N1	log LFQ-N2	log LFQ-N3	log LFQ-N4
DEACI_0001	Ribosomal protein L11 methyltransferase [prmA]	7.12667	7.56847	+	0.00145974	-0.441801	7.02708	7.07424	7.07577	7.32958	7.56248	7.45829	7.64852	7.60459
DEACI_0002	DnaJ domain protein	8.74369	8.31671	+	1.68608e-05	0.426988	8.81688	8.6993	8.74622	8.71237	8.35853	8.26486	8.29482	8.34862
DEACI_0004	Heat shock protein 70kD, peptide-binding domain	9.84573	9.79263		0.231972	0.0530999	9.9143	9.83602	9.817	9.81558	9.82405	9.75107	9.72753	9.86784
DEACI_0005	Protein GrpE [grpE]	9.44784	9.49921		0.0526118	-0.0513635	9.45787	9.39459	9.4796	9.45932	9.51254	9.46727	9.50686	9.51017
DEACI_0008	Translation protein, beta-barrel domain	7.6356	7.88609	+	0.000648205	-0.250484	7.5591	7.72569	7.60263	7.65497	7.86519	7.90991	7.91254	7.85669
DEACI_0011	ribosomal s20 30s rrna-binding rna-binding ribonucleoprotein s20p subunit chloroplast direct	9.591	8.80985	+	6.70788e-05	0.781147	9.75837	9.41338	9.67834	9.5139	8.77104	8.8232	8.85386	8.7913
DEACI_0015	Leucine-tRNA ligase	8.79038	8.70401		0.0196206	0.0863726	8.74656	8.85181	8.7989	8.76425	8.66823	8.69696	8.71355	8.73729
DEACI_0016	Ribosomal silencing factor RsfS [rsfS]	7.80013	7.92821		0.118985	-0.128078	7.66499	7.86829	7.89081	7.77642	7.98523	7.91967	7.79585	8.01208
DEACI_0017	HD/PDEase domain protein	7.57483	6.97593	+	0.00657565	0.598892	7.72807	7.60844	7.32094	7.64186	6.97582	7.0893	7.19042	6.64821
DEACI_0018	RNA recognition motif. (a.k.a. RRM, RBD, or RNP domain)	8.84848	8.43374	+	0.0177921	0.414738	8.50623	8.98627	8.97882	8.92257	8.40307	8.58034	8.30705	8.4445
DEACI_0019	nicotinate-nucleotide adenylyltransferase	8.1374	8.0576		0.0872933	0.0798001	8.07122	8.12379	8.21392	8.1407	8.05457	8.12649	8.04689	8.00247
DEACI_0020	P-loop containing nucleoside triphosphate hydrolase	7.75581	7.45975	+	0.00913241	0.296054	7.66611	7.80722	7.89423	7.65569	7.40401	7.42552	7.39242	7.61707
DEACI_0032	Periplasmic binding protein-like I	8.41703	7.55764	+	1.68167e-06	0.859383	8.49874	8.47538	8.39053	8.30346	7.51525	7.58163	7.56124	7.57244
DEACI_0042	Obg family GTPase CgtA, C-terminal extension	8.03391	8.14521		0.0662316	-0.111304	7.98932	8.12607	7.92734	8.0929	8.14501	8.17202	8.09188	8.17193
DEACI_0043	Two component system, signal transduction histidine kinase	7.86636	7.82699		0.669162	0.0393697	7.92138	7.62005	7.90742	8.01657	7.87598	7.80054	7.79401	7.83742
DEACI_0044	ribosomal protein bL27	7.89777	7.34846	+	0.0337434	0.549318	8.0875	7.73508	7.92444	7.84407	7.1278	7.64511	6.93848	7.68243
DEACI_0046	Ribosomal protein L21, conserved site	9.22753	9.06	+	0.0159419	0.167527	9.29495	9.14164	9.24593	9.2276	9.05507	9.12548	8.95198	9.10748
DEACI_0049	Domain of unknown function DUF2344	8.45071	8.6786	+	0.00147106	-0.227896	8.55366	8.39382	8.45304	8.4023	8.67367	8.70326	8.70971	8.62778
DEACI_0050	Conserved hypothetical protein CHP03960, radical SAM	8.36809	8.44046		0.120081	-0.0723724	8.31239	8.44633	8.30451	8.4091	8.46672	8.41596	8.40137	8.47779
DEACI_0054	cell division topological specificity factor MinE	7.77561	8.15091	+	0.00128148	-0.375295	7.71781	7.74515	7.78728	7.8522	8.16897	8.0582	8.31148	8.06498
DEACI_0055	CobQ/CobB/MinD/ParA nucleotide binding domain protein	9.52997	9.56257		0.32617	-0.0326006	9.52943	9.58025	9.46663	9.54356	9.6026	9.57461	9.51073	9.56233
DEACI_0056	Probable septum site-determining protein MinC [minC]	7.82014	8.01619	+	0.00107205	-0.19605	7.85569	7.84806	7.75898	7.81784	8.04052	8.07151	7.99542	7.95731
DEACI_0057	Penicillin binding protein transpeptidase domain	7.5639	7.94259	+	0.00502574	-0.37869	7.56301	7.7364	7.48041	7.4758	7.78718	7.96215	7.92598	8.09507
DEACI_0059	rod shape-determining protein MreC	7.12373	7.34194		0.182308	-0.218212	7.14578	7.34239	6.97047	7.03627	7.56073	7.49752	7.03287	7.27663
DEACI_0060	cell shape determining protein, MreB/Mrl family	8.78087	9.08893	+	0.00178014	-0.308052	8.751	8.64782	8.84776	8.87692	9.11628	9.04953	9.04281	9.14709
DEACI_0061	RadC-like JAB domain protein	7.14909	7.23991		0.496982	-0.0908214	7.41417	7.2273	6.98131	6.97357	7.21646	7.25555	7.40703	7.08059
DEACI_0064	fumarate hydratase/aspartate ammonia-lyase	8.30409	8.50585	+	0.000410099	-0.201762	8.27379	8.33377	8.30406	8.30473	8.50887	8.46864	8.46783	8.57805
DEACI_0065	2-isopropylmalate synthase/(R)-citramalate synthase	8.6093	8.20405	+	0.000205908	0.405248	8.54835	8.59677	8.67742	8.61464	8.12411	8.15954	8.21029	8.32226
DEACI_0066	CoA-binding	8.18344	8.89861	+	1.65926e-05	-0.715176	8.01799	8.27084	8.24615	8.19877	8.91337	8.90742	8.88729	8.88637
DEACI_0067	tetrahydrofolate synthase	8.84503	8.54673	+	0.000218869	0.298302	8.917	8.77479	8.82746	8.86089	8.58959	8.57683	8.53319	8.48732
DEACI_0068	Valine-tRNA ligase	8.79424	8.93532	+	0.000123301	-0.141084	8.79945	8.78669	8.76663	8.82418	8.94285	8.92457	8.91245	8.96142
DEACI_0070	Hypothetical protein	7.28006	7.04969		0.152565	0.230369	6.88712	7.47667	7.42428	7.33216	7.07413	7.0699	7.12436	6.93035
DEACI_0073	GTP-binding protein, ribosome biogenesis, YsxC	7.10406	7.84009	+	0.000354234	-0.736031	7.14727	6.83081	7.20884	7.22931	7.90828	7.7196	7.88221	7.85028
DEACI_0074	Ribosomal protein S5 domain 2-type fold	8.71015	8.75838		0.2494	-0.0482283	8.62444	8.76349	8.76529	8.68739	8.71358	8.75466	8.77219	8.79308
DEACI_0076	ATP-dependent Clp protease, ATP-binding subunit ClpX	8.98596	8.98396		0.963349	0.00199366	8.9092	9.0515	8.98891	8.99422	9.05869	8.95615	8.99964	8.92137
DEACI_0077	FKBP-type peptidyl-prolyl cis-trans isomerase domain protein	9.55732	9.40996	+	0.00113305	0.14736	9.55683	9.56561	9.57155	9.53528	9.38511	9.36335	9.41742	9.47395
DEACI_0080	lactose synthase/undecaprenyldiphospho-muramoylpentapeptide beta-N-acetylglucosaminyltransferase	7.98839	8.00082		0.797217	-0.0124348	8.03451	7.98209	7.89295	8.04399	8.04068	8.05956	7.92463	7.97841
DEACI_0081	Ferritin- like diiron domain protein	8.32675	8.82446	+	0.000283522	-0.497716	8.17377	8.33359	8.32631	8.47331	8.87322	8.86134	8.77696	8.78633
DEACI_0082	Putative ABC transporter	6.90401	6.94312		0.669664	-0.0391026	7.0177	6.70705	6.95938	6.93192	7.01106	7.02015	6.78499	6.95626
DEACI_0084	molybdate-transporting ATPase	8.39972	8.62529	+	0.0815241	-0.225566	8.23737	8.50383	8.56772	8.28997	8.58966	8.64588	8.459	8.80661
DEACI_0085	DNA binding domain, excisionase family	8.10254	7.94574	+	0.00815887	0.156796	8.19879	8.11401	8.02465	8.07269	7.91624	7.96477	7.98214	7.9198
DEACI_0086	Penicillin binding protein transpeptidase domain	7.03377	8.19255	+	0.000169921	-1.15878	7.14622	7.23859	6.62786	7.1224	8.14367	8.22311	8.25305	8.15036
DEACI_0087	Cro/C1-type HTH domain protein	7.58199	7.61373		0.790113	-0.0317425	7.26833	7.70737	7.71177	7.64047	7.55325	7.65356	7.71425	7.53386
DEACI_0093	Fic/DOC family	7.46993	7.65105		0.278183	-0.181124	7.09624	7.48286	7.76433	7.53627	7.7098	7.72098	7.46535	7.70806
DEACI_0095	Peptidase M28	7.79216	7.74962		0.806197	0.0425409	7.63736	7.62042	7.7037	8.20718	7.50344	7.92002	7.74132	7.83371
DEACI_0101	Cobalamin (vitamin B12)-binding domain protein	7.40221	7.324		0.357324	0.0782086	7.59952	7.3211	7.31842	7.36979	7.26257	7.40271	7.24408	7.38664
DEACI_0105	CO dehydrogenase flavoprotein-like, FAD-binding, subdomain 2	8.24636	8.63913	+	0.00122979	-0.392769	8.14333	8.38989	8.18509	8.26715	8.60898	8.66707	8.7386	8.54189
DEACI_0106	CO dehydrogenase flavoprotein-like, FAD-binding, subdomain 2	8.24228	8.25831		0.8624	-0.0160329	8.4413	8.11975	8.25064	8.15743	8.28666	8.15921	8.39176	8.19562
DEACI_0107	Glycolate oxidase, iron-sulphur subunit	8.17841	8.6658	+	0.000154598	-0.487387	8.19304	8.3076	8.09128	8.12172	8.63557	8.69171	8.74229	8.59362
DEACI_0108	GAF domain-like	7.90499	7.91255		0.89096	-0.0075587	7.9628	7.7883	7.98813	7.88075	7.85667	7.96659	7.87463	7.95232
DEACI_0113	nucleoside-triphosphate diphosphatase	8.11877	8.36151	+	0.00110439	-0.242736	8.1856	8.02181	8.10195	8.16572	8.37711	8.33411	8.40782	8.32699
DEACI_0114	Ribosomal protein S5 domain 2-type fold	8.20109	8.23119		0.686691	-0.0300999	8.07809	8.35282	8.20292	8.17053	8.18355	8.28081	8.32185	8.13856
DEACI_0115	Threonyl/alanyl tRNA synthetase, class II-like, putative editing domain protein	7.14519	7.43854	+	0.0487925	-0.293345	6.91165	7.378	7.31364	6.97749	7.4384	7.42377	7.39915	7.49283
DEACI_0118	Acetoacetate-CoA ligase/acetate-CoA ligase	8.55697	8.70516	+	0.00702357	-0.14819	8.59997	8.55015	8.57578	8.50199	8.76986	8.62396	8.72304	8.70379
DEACI_0120	PD-(D/E)XK nuclease family transposase	7.25469	7.27855		0.730669	-0.0238669	7.08561	7.37332	7.3411	7.21872	7.30246	7.25537	7.27681	7.27958
DEACI_0121	Restriction endonuclease type II-like	8.15182	8.20638		0.580887	-0.0545621	8.0249	8.4255	8.07122	8.08565	8.15851	8.22611	8.22212	8.21877
DEACI_0122	HD/PDEase domain protein	6.99527	7.07804		0.73785	-0.0827689	7.06397	6.31719	7.21504	7.38488	7.09089	7.12454	7.04813	7.0486
DEACI_0123	Methyl-accepting chemotaxis protein (MCP) signalling domain	8.58626	8.78206	+	0.0123523	-0.1958	8.68029	8.62031	8.44278	8.60165	8.77735	8.73676	8.76999	8.84413
DEACI_0124	fumarate hydratase	8.26549	8.72948	+	3.51649e-06	-0.463991	8.32693	8.23975	8.2796	8.21569	8.70824	8.72733	8.77277	8.70959
DEACI_0125	fumarate hydratase	9.10799	9.52933	+	2.20577e-06	-0.421342	9.17432	9.08654	9.10517	9.06592	9.53477	9.51476	9.53552	9.53226
DEACI_0126	BadF/BadG/BcrA/BcrD ATPase family	7.56267	8.66097	+	0.0013177	-1.0983	7.62183	7.00078	7.79705	7.83102	8.59903	8.64604	8.70656	8.69225
DEACI_0127	FldB/FldC dehydratase alpha/beta subunit	7.1682	7.63251	+	0.0208426	-0.464307	7.31094	6.78301	7.1512	7.42764	7.57331	7.67196	7.75602	7.52874
DEACI_0128	phosphopyruvate hydratase/methylaspartate ammonia-lyase	9.18426	9.03112	+	0.000366495	0.153143	9.15317	9.16453	9.1731	9.24625	9.03238	9.0389	9.02342	9.02979
DEACI_0129	Methylaspartate mutase	9.16223	9.14252		0.42145	0.0197115	9.13833	9.19786	9.14746	9.16527	9.09117	9.15833	9.14186	9.17872
DEACI_0130	Protein MutL	8.61837	8.754		0.0411921	-0.135628	8.54209	8.74291	8.56043	8.62806	8.68796	8.77411	8.81085	8.74309
DEACI_0131	Methylaspartate mutase	8.09323	8.17564		0.211893	-0.0824094	8.12642	8.16065	8.14404	7.94179	8.252	8.19318	8.13341	8.12395
DEACI_0132	Glutamate racemase	8.3535	8.59553	+	0.00333352	-0.242032	8.32079	8.49399	8.34309	8.25614	8.61456	8.60021	8.60359	8.56378
DEACI_0134	FtsX-like permease family	7.82332	7.19699	+	0.000141881	0.626334	7.8286	7.66877	7.82334	7.97258	7.29152	7.23139	7.13383	7.1312
DEACI_0135	Putative ABC transporter	7.66573	6.8586	+	0.000122937	0.807131	7.64085	7.89105	7.61003	7.52098	6.75393	6.9817	6.86082	6.83794
DEACI_0136	Biotin-lipoyl like	7.52119	7.55815		0.884586	-0.036961	7.66052	7.78641	6.82451	7.8133	7.57521	7.50659	7.73466	7.41612
DEACI_0138	Two component system, signal transduction response regulator	7.68888	8.12178	+	0.112857	-0.432895	6.99456	7.93798	7.92075	7.90223	8.15448	8.05026	8.17658	8.10578
DEACI_0139	MarR-type HTH domain protein	7.75601	8.18117	+	2.15595e-05	-0.42516	7.79017	7.71073	7.78416	7.73897	8.13059	8.26401	8.1412	8.18887
DEACI_0140	Sporulation and spore germination	8.05787	8.11159		0.640904	-0.0537251	7.83041	8.20049	8.01787	8.1827	8.13191	8.10941	8.26663	7.93842
DEACI_0141	Two component system, signal transduction response regulator	8.21754	7.84436	+	8.07593e-05	0.373173	8.29334	8.16823	8.18327	8.22531	7.8659	7.91201	7.78644	7.81311
DEACI_0144	Control of competence regulator ComK, YlbF/YmcA	9.09472	8.47162	+	0.0736283	0.623093	8.25411	9.47435	9.41896	9.23144	8.56668	8.45944	8.49073	8.36964
DEACI_0145	Hypothetical protein	7.49373	7.09829	+	0.0475616	0.395439	7.33628	7.75988	7.56033	7.31844	7.35893	6.90614	6.88214	7.24595
DEACI_0147	hydroxylamine reductase	7.60285	7.64718		0.755579	-0.0443294	7.20174	7.68459	7.77072	7.75437	7.61972	7.69574	7.63742	7.63586
DEACI_0149	HD/PDEase domain protein	7.21991	7.71619	+	0.0750283	-0.496283	7.44422	7.14842	7.03377	7.25321	8.14666	7.12499	7.79294	7.80017
DEACI_0150	Hypothetical protein	8.03438	8.22038		0.13372	-0.186006	8.26461	7.80649	8.02772	8.0387	8.29953	8.1284	8.32263	8.13098
DEACI_0153	Putative ABC transporter	7.11796	6.92727		0.14099	0.190686	7.09603	7.00927	7.14213	7.2244	7.09341	7.11583	6.72177	6.77808
DEACI_0156	Solute-binding protein family 5 domain	8.76846	8.40197	+	0.00477319	0.366492	8.62291	8.97244	8.74152	8.73698	8.33694	8.41301	8.51408	8.34384
DEACI_0160	Peptidase C15, pyroglutamyl peptidase I	8.08931	8.16559		0.428278	-0.0762755	8.23091	7.96159	7.93136	8.2334	8.24202	8.20507	8.1248	8.09047
DEACI_0161	LamB/YcsF family	7.49385	7.42836		0.270773	0.0654936	7.44058	7.57702	7.39485	7.56295	7.51431	7.42239	7.39286	7.38387
DEACI_0163	threonine ammonia-lyase	7.69167	7.69549		0.891103	-0.00381529	7.71513	7.72104	7.70647	7.62403	7.68279	7.69457	7.66987	7.7347
DEACI_0167	Antidote-toxin recognition MazE, bacterial antitoxin	6.82707	7.29257	+	0.0257654	-0.465497	6.84248	6.72559	7.09117	6.64905	7.06809	7.0841	7.51826	7.49982
DEACI_0175	5'-nucleotidase	7.17429	7.43499	+	0.032592	-0.260698	7.29713	7.12216	7.31766	6.96022	7.49835	7.30771	7.45832	7.47558
DEACI_0178	Bacterial extracellular solute-binding protein	8.16919	8.84324	+	0.000233935	-0.674055	8.02354	8.36282	8.04364	8.24675	8.78336	8.8672	8.81481	8.90759
DEACI_0182	diguanylate cyclase (GGDEF) domain protein	7.12366	7.92214	+	3.62413e-05	-0.798482	7.04382	7.31298	7.07727	7.06057	7.98053	7.98382	7.8291	7.89512
DEACI_0186	mannose-1-phosphate guanylyltransferase	7.90086	8.29758	+	0.000175078	-0.396721	7.90214	7.88968	7.85507	7.95656	8.39389	8.30649	8.18276	8.3072
DEACI_0190	Glycosyl transferase family 2	7.07034	8.01858	+	6.6794e-05	-0.948237	7.09733	6.84709	7.02596	7.311	8.01271	7.97649	8.0391	8.04603
DEACI_0191	Hypothetical protein	7.08325	7.95026	+	0.00111694	-0.867013	7.4907	7.00761	7.03943	6.79527	7.96106	7.8832	7.94486	8.01195
DEACI_0193	Glycosyl transferase, family 1	7.24795	7.98868	+	0.0114423	-0.740729	7.0805	6.88296	7.19647	7.83188	8.04489	7.96587	7.95639	7.98756
DEACI_0194	Glycosyl transferase, family 1	8.12858	8.41855	+	0.00262102	-0.289976	8.2039	8.10829	7.98907	8.21304	8.47122	8.42522	8.34307	8.4347
DEACI_0195	Glycosyl transferase, family 1	8.53044	8.64302		0.158919	-0.112573	8.66916	8.36448	8.49993	8.5882	8.59361	8.6901	8.60491	8.68345
DEACI_0197	Methionine biosynthesis MetW	8.68492	8.69389		0.945295	-0.00896358	9.03407	8.50672	8.5785	8.62041	8.75435	8.73627	8.57723	8.70771
DEACI_0198	Putative ABC transporter	6.9996	7.65301	+	7.03736e-05	-0.653411	6.95886	6.87934	6.97127	7.18893	7.68989	7.63456	7.63329	7.65432
DEACI_0200	GDP-mannose 4,6-dehydratase	8.61034	8.67021		0.230521	-0.0598607	8.60359	8.60856	8.55468	8.67455	8.73114	8.6302	8.5844	8.73507
DEACI_0201	NAD dependent epimerase/dehydratase family	8.23966	8.63829	+	0.000182621	-0.398632	8.23578	8.19899	8.24993	8.27393	8.70787	8.65058	8.50417	8.69053
DEACI_0203	ATPase, AAA-type, core	7.18797	7.75755	+	0.0280555	-0.569572	7.32249	7.0535	6.96258	7.41332	7.73091	8.22835	7.60812	7.4628
DEACI_0207	4-hydroxyphenylacetate 3-hydroxylase N terminal	7.53885	6.9585	+	0.0206156	0.580348	7.61811	7.73617	7.7173	7.08382	7.04911	7.04623	6.64619	7.09248
DEACI_0218	Gcn5-related N-acetyltransferase (GNAT) domain protein	7.34439	7.61645	+	0.0394177	-0.272061	7.05189	7.47963	7.35721	7.48882	7.60389	7.56937	7.64087	7.65167
DEACI_0222	Putative cell wall binding repeat 2	7.1016	7.26125		0.107651	-0.159648	7.17337	6.90769	7.27702	7.04831	7.29706	7.19711	7.23381	7.317
DEACI_0225	C-terminal-processing peptidase S41A	8.26199	8.30466		0.529809	-0.0426693	8.21013	8.19148	8.24805	8.3983	8.18458	8.37954	8.29826	8.35626
DEACI_0228	efflux transporter, RND family, MFP subunit	8.57325	8.23666	+	0.000427289	0.336594	8.59683	8.57662	8.49901	8.62054	8.19139	8.31685	8.29141	8.14697
DEACI_0229	Drug resistance transporter EmrB/QacA subfamily	7.09606	7.48806	+	0.022699	-0.391998	7.34331	6.97608	7.26745	6.79742	7.44464	7.47582	7.54223	7.48956
DEACI_0230	Biotin-lipoyl like	7.54137	8.3161	+	0.0164189	-0.77473	7.27021	7.02081	7.97154	7.90293	8.31861	8.32762	8.33234	8.28585
DEACI_0232	Bacterial regulatory proteins, tetR family	7.09279	6.98742		0.206606	0.105368	7.12951	7.2264	6.88216	7.13308	6.99427	6.95717	6.99417	7.00406
DEACI_0233	Acriflavin resistance protein	7.168	7.71713	+	0.0347871	-0.549132	7.18608	7.54348	6.63586	7.30658	7.64004	7.67448	7.65129	7.90271
DEACI_0234	efflux transporter, RND family, MFP subunit	8.37862	7.81077	+	0.00214458	0.567844	8.38135	8.50024	8.23348	8.3994	7.82677	7.88315	7.9913	7.54187
DEACI_0238	nucleotidyltransferase substrate binding protein, HI0074 family	7.17967	7.89735	+	0.00189981	-0.717679	7.28341	7.40593	6.91329	7.11604	7.96083	7.70455	8.09764	7.82637
DEACI_0240	Tetratricopeptide repeat-containing domain protein	8.81702	8.7103		0.147758	0.106725	8.64206	8.90536	8.87892	8.84176	8.72125	8.64269	8.72484	8.75242
DEACI_0241	O-antigen ligase-related protein	8.14319	8.23416		0.179573	-0.0909727	8.06262	8.2619	8.12021	8.12801	8.24974	8.27096	8.30475	8.1112
DEACI_0243	Carboxypeptidase, regulatory domain protein	8.46108	8.28292		0.159211	0.178161	8.2611	8.62041	8.53298	8.42985	8.12979	8.45825	8.37566	8.168
DEACI_0245	Glycoside hydrolase superfamily	7.73278	7.80032		0.458313	-0.0675353	7.80408	7.4916	7.82617	7.80928	7.82388	7.81371	7.71888	7.8448
DEACI_0246	Hypothetical protein	8.69629	8.45534	+	0.00169643	0.240947	8.72483	8.68735	8.70571	8.66725	8.4393	8.41964	8.38277	8.57963
DEACI_0248	DegT/DnrJ/EryC1/StrS aminotransferase family	8.64065	8.912	+	0.0188043	-0.271351	8.81261	8.58919	8.55737	8.60342	9.0385	8.86158	8.76265	8.98526
DEACI_0249	Glycosyltransferase subfamily 4-like, N-terminal domain protein	7.22096	7.2263		0.972121	-0.00533211	7.21652	7.07364	7.56731	7.02638	7.3368	7.28917	6.9874	7.29181
DEACI_0250	Glycosyltransferase subfamily 4-like, N-terminal domain protein	7.54359	7.89114	+	0.145635	-0.347546	7.69029	6.92422	7.76873	7.79111	7.91403	7.90134	7.85948	7.8897
DEACI_0251	Glycosyltransferase subfamily 4-like, N-terminal domain protein	7.56312	7.61299		0.491626	-0.0498701	7.64041	7.50076	7.56157	7.54975	7.7609	7.55633	7.4769	7.65784
DEACI_0252	heparosan-N-sulfate-glucuronate 5-epimerase	7.59735	7.74405		0.360663	-0.146703	7.27671	7.932	7.74596	7.43471	7.75384	7.75549	7.72974	7.73713
DEACI_0255	Polysaccharide biosynthesis C-terminal domain protein	7.22842	7.25564		0.598178	-0.0272226	7.13613	7.29502	7.31006	7.17246	7.23598	7.32245	7.22791	7.23621
DEACI_0256	Glycosyltransferase subfamily 4-like, N-terminal domain protein	8.20979	7.78575	+	0.00757512	0.424037	8.22945	7.97129	8.37508	8.26333	7.97516	7.7035	7.76929	7.69505
DEACI_0259	DegT/DnrJ/EryC1/StrS aminotransferase family	8.49958	8.99281	+	3.70923e-06	-0.493232	8.55559	8.4587	8.44969	8.53433	9.01364	8.95023	8.99072	9.01666
DEACI_0260	UDP-N-acetylglucosamine 2-epimerase (non-hydrolysing)	8.12663	8.19404		0.376708	-0.0674107	8.28065	7.95788	8.13453	8.13344	8.1664	8.21219	8.14214	8.25542
DEACI_0261	Bacterial transferase hexapeptide (six repeats)	7.95485	7.81804		0.043126	0.136818	8.03096	7.8597	7.88359	8.04517	7.82294	7.75335	7.86013	7.83573
DEACI_0262	Oxidoreductase family, NAD-binding Rossmann fold	8.90415	9.24005	+	3.42384e-05	-0.335905	8.87892	8.89153	8.9041	8.94204	9.30814	9.19559	9.19548	9.261
DEACI_0263	UDP-glucose/GDP-mannose dehydrogenase family, NAD binding domain protein	8.59263	9.04954	+	2.75782e-05	-0.456907	8.55202	8.68021	8.59743	8.54085	9.12047	9.01431	9.04595	9.01741
DEACI_0264	NAD(P)-binding domain protein	7.72665	8.03074	+	0.000538671	-0.30409	7.80245	7.66535	7.7021	7.73672	8.13431	8.0089	7.9918	7.98797
DEACI_0266	Hypothetical protein	9.129	8.96089		0.160705	0.168111	8.89001	9.31555	9.15174	9.15869	8.98412	8.92725	9.10288	8.8293
DEACI_0267	UTP-glucose-1-phosphate uridylyltransferase	9.04436	9.06532		0.653154	-0.0209599	9.08034	9.11414	8.9696	9.01334	9.14448	9.00121	9.04379	9.07177
DEACI_0269	Methyl-accepting chemotaxis protein (MCP) signalling domain	8.44038	8.75602	+	4.96415e-05	-0.315645	8.45245	8.37482	8.41931	8.51493	8.76893	8.76881	8.73265	8.75371
DEACI_0270	Clp protease proteolytic subunit /Translocation-enhancing protein TepA	9.403	9.08472	+	0.000100392	0.318278	9.38484	9.43667	9.43826	9.35224	9.10182	9.14557	9.01081	9.0807
DEACI_0271	Uncharacterised conserved protein UCP033563	8.74481	7.8683	+	1.86773e-05	0.876517	8.64682	8.87104	8.67638	8.78501	7.85096	7.84951	8.00689	7.76582
DEACI_0272	ACT domain protein	9.07305	8.48764	+	9.80406e-05	0.585408	8.94054	9.21368	9.0385	9.09947	8.48498	8.41476	8.55787	8.49296
DEACI_0273	phosphoserine transaminase	9.55118	8.88899	+	7.4308e-05	0.662191	9.582	9.59384	9.46156	9.56733	8.9482	8.72068	9.00907	8.87801
DEACI_0274	Putative zinc- or iron-chelating domain containing protein	7.05106	9.01793	+	1.71081e-07	-1.96686	7.22208	6.91569	7.12117	6.94531	9.01637	9.01469	9.02559	9.01507
DEACI_0275	hydroxylamine reductase	8.50564	10.2191	+	6.71464e-07	-1.71346	8.41825	8.72281	8.44279	8.4387	10.1889	10.1799	10.3192	10.1884
DEACI_0277	LL-diaminopimelate aminotransferase	8.99593	8.95561		0.309968	0.0403199	8.9663	8.97636	9.09975	8.9413	8.95074	8.93867	8.97866	8.95436
DEACI_0283	Transcriptional regulator PadR-like family	7.56455	7.61923		0.682362	-0.0546849	7.79297	7.24042	7.66508	7.55973	7.75409	7.57192	7.61191	7.53901
DEACI_0284	Major facilitator superfamily transporter	7.05998	7.24709	+	0.0774237	-0.187106	7.02918	7.11441	6.84877	7.24757	7.2412	7.19499	7.22796	7.3242
DEACI_0286	Ferric uptake regulator family	7.82798	6.90837	+	0.0030808	0.919614	8.06326	8.04731	7.30481	7.89656	6.9427	6.79398	6.79695	7.09986
DEACI_0288	Ferritin- like diiron domain protein	9.65465	9.84167	+	0.0132995	-0.187017	9.63325	9.634	9.63267	9.71868	9.74809	9.80964	9.981	9.82794
DEACI_0292	Hypothetical protein	7.9351	8.39224	+	0.000160474	-0.457136	7.82788	8.06119	7.97883	7.87251	8.3479	8.40338	8.40131	8.41636
DEACI_0293	CBS domain protein	7.95666	8.44417	+	0.000213799	-0.487505	7.82058	8.09896	7.93023	7.97689	8.49499	8.45725	8.43088	8.39356
DEACI_0294	Solute-binding protein family 5 domain	9.24637	9.4424	+	0.000808851	-0.196029	9.1648	9.25693	9.26529	9.29846	9.42321	9.46315	9.46755	9.41569
DEACI_0300	Pentapeptide repeat	7.3056	7.28063		0.765541	0.0249709	7.46659	7.2425	7.18836	7.32495	7.31243	7.29352	7.38205	7.13453
DEACI_0301	SsrA-binding protein [smpB]	7.20918	7.26307		0.65469	-0.0538954	7.05965	7.40173	7.02238	7.35296	7.22186	7.35187	7.36541	7.11315
DEACI_0302	HD/PDEase domain protein	8.45994	8.20768	+	0.00871632	0.252265	8.58736	8.29748	8.47499	8.47995	8.2036	8.19346	8.15137	8.28228
DEACI_0305	phosphopyruvate hydratase	9.30024	9.16654		0.041858	0.133706	9.35443	9.16658	9.38292	9.29704	9.17073	9.1118	9.17898	9.20464
DEACI_0306	phosphoglycerate mutase (2,3-diphosphoglycerate-independent)	9.1586	8.97991	+	0.00403198	0.178695	9.1631	9.05934	9.17748	9.23449	8.94973	9.02152	8.98076	8.96762
DEACI_0307	Triose-phosphate isomerase	9.17533	9.0548		0.01172	0.120532	9.21211	9.20634	9.16862	9.11428	9.02808	9.08842	8.99802	9.10469
DEACI_0308	phosphoglycerate kinase	9.76859	9.64348		0.0304659	0.125111	9.87636	9.70885	9.71844	9.77071	9.62428	9.65552	9.59497	9.69914
DEACI_0310	glycerol kinase	8.8096	8.767		0.194954	0.0425992	8.83472	8.84658	8.76104	8.79607	8.75096	8.81153	8.71371	8.79182
DEACI_0313	PhoU domain protein	7.47662	7.9491	+	0.00552954	-0.472475	7.27642	7.78066	7.39421	7.45521	7.9681	7.879	8.01766	7.93164
DEACI_0314	DNA-directed RNA polymerase	8.03408	8.2933	+	0.00416418	-0.25922	7.87049	8.0693	8.05869	8.13786	8.31332	8.28639	8.29537	8.27814
DEACI_0315	WhiA LAGLIDADG-like domain protein	7.77848	7.73331		0.362715	0.0451717	7.76727	7.79191	7.79857	7.75616	7.80404	7.73522	7.78751	7.60646
DEACI_0316	FO 2-phospho-L-lactate transferase CofD/UPF0052	7.74512	7.96542	+	0.117903	-0.220299	7.87836	7.62056	7.98166	7.49989	7.83456	8.05135	7.99522	7.98054
DEACI_0317	RNase adapter protein RapZ [rapZ]	7.5668	8.4276	+	0.0369798	-0.8608	7.86309	7.9727	7.82501	6.60641	8.38075	8.41496	8.43865	8.47605
DEACI_0318	Bacterial extracellular solute-binding protein	7.23484	7.5776	+	0.00687125	-0.342754	7.1656	7.44093	7.06713	7.26571	7.65701	7.58203	7.55247	7.51888
DEACI_0319	Elongator protein 3/MiaB/NifB	7.53055	7.92524	+	0.0160162	-0.394692	7.20466	7.68846	7.66127	7.56779	8.03794	7.9268	7.84794	7.88828
DEACI_0320	FMN-dependent alpha-hydroxy acid dehydrogenase domain protein	8.12769	8.65643	+	0.0004576	-0.528734	8.0408	8.34747	8.04037	8.08214	8.69403	8.65853	8.59989	8.67325
DEACI_0321	Cof protein	7.51036	7.60147		0.151456	-0.0911037	7.53415	7.63881	7.39263	7.47586	7.63789	7.57903	7.63218	7.55676
DEACI_0322	Putative ABC transporter	8.25555	8.37693		0.0164981	-0.121382	8.19468	8.31524	8.2615	8.25079	8.32701	8.45134	8.34702	8.38236
DEACI_0323	UvrABC system, subunit B	8.15272	8.1479		0.910002	0.00482249	8.18472	8.07372	8.17998	8.17246	8.06789	8.12908	8.20197	8.19265
DEACI_0325	Periplasmic binding protein domain	8.08072	8.10869		0.380721	-0.0279682	8.06446	8.00702	8.13354	8.11787	8.11744	8.12336	8.09153	8.10243
DEACI_0327	C-terminal-processing peptidase S41A	8.23376	8.22441		0.820656	0.00934339	8.25645	8.19382	8.29057	8.19418	8.31184	8.17138	8.22624	8.1882
DEACI_0328	FtsX-like permease family	7.11538	7.81776	+	0.000889234	-0.702373	7.04755	7.39796	6.85957	7.15645	7.87992	7.83164	7.75843	7.80104
DEACI_0329	Putative ABC transporter	8.16059	8.45933	+	0.000692383	-0.298735	8.17053	8.24102	8.06885	8.16197	8.51419	8.50131	8.44086	8.38095
DEACI_0330	Transketolase C-terminal/Pyruvate-ferredoxin oxidoreductase domain II	8.80743	8.85148		0.294247	-0.0440545	8.87135	8.69759	8.82798	8.8328	8.86567	8.83959	8.8442	8.85648
DEACI_0331	1-deoxy-D-xylulose-5-phosphate synthase	8.95404	9.07735		0.0227988	-0.123308	8.96425	8.842	9.00355	9.00638	9.04673	9.07188	9.08368	9.10711
DEACI_0332	Peptide chain release factor 2, bacterial	7.79496	7.81693		0.818713	-0.0219696	7.61443	7.85686	7.72478	7.98379	7.94412	7.757	7.75194	7.81467
DEACI_0333	preprotein translocase, SecA subunit	8.7152	9.0233	+	0.000356274	-0.308098	8.76146	8.67781	8.63984	8.7817	9.08189	8.96886	8.99146	9.051
DEACI_0334	Sigma 54 modulation/S30EA ribosomal protein C terminus	9.21227	8.97663	+	0.00125006	0.235644	9.31203	9.12061	9.18299	9.23348	8.9588	8.99437	8.98536	8.96799
DEACI_0341	3-hydroxyacyl-[acyl-carrier-protein] dehydratase	7.91257	8.17978		0.277422	-0.267204	7.96212	8.29086	7.28497	8.11234	8.10394	8.2935	8.19179	8.12988
DEACI_0343	Anti-sigma factor RsgI, N-terminal	7.21335	7.35892		0.208035	-0.145572	7.21769	7.12686	7.019	7.48983	7.33502	7.40236	7.30773	7.39056
DEACI_0344	RNA polymerase sigma-I factor	7.0052	7.56101	+	0.00248218	-0.555815	7.16607	6.76231	7.02046	7.07195	7.66458	7.44042	7.43908	7.69998
DEACI_0346	cell shape determining protein, MreB/Mrl family	8.08776	8.60555	+	2.7982e-05	-0.517787	8.10582	8.16152	8.0703	8.01343	8.66693	8.5492	8.65966	8.54642
DEACI_0347	sporulation transcriptional regulator SpoIIID	8.88153	9.12129	+	0.0458618	-0.239758	8.87086	8.97319	8.98977	8.69232	9.07162	9.25881	9.19604	8.9587
DEACI_0350	UDP-N-acetylglucosamine 1-carboxyvinyltransferase	8.12839	8.64192	+	5.03562e-05	-0.513528	8.00095	8.13351	8.21775	8.16137	8.69799	8.63538	8.60336	8.63096
DEACI_0352	ATP synthase, Delta/Epsilon chain, beta-sandwich domain protein	9.44644	8.38152	+	4.45977e-06	1.06491	9.54892	9.43101	9.42836	9.37745	8.21651	8.45275	8.38552	8.47131
DEACI_0353	H+-transporting two-sector ATPase	9.77714	9.60357	+	0.00340557	0.173564	9.69398	9.74855	9.81279	9.85322	9.59133	9.62734	9.61963	9.576
DEACI_0354	ATPase, F1 complex, gamma subunit	9.35495	8.94144	+	0.000810588	0.413517	9.53338	9.24893	9.33108	9.30643	8.9188	8.96733	8.88427	8.99534
DEACI_0355	H+-transporting two-sector ATPase	10.2541	9.69157	+	3.90696e-09	0.562507	10.2364	10.2405	10.2669	10.2724	9.68029	9.69588	9.70735	9.68274
DEACI_0356	ATPase, OSCP/delta subunit	9.34603	8.68733	+	5.17376e-06	0.6587	9.39285	9.32137	9.33455	9.33536	8.71171	8.78958	8.63999	8.60806
DEACI_0357	ATPase, F0 complex, subunit B/B', bacterial/chloroplast	10.0512	9.46263	+	4.36766e-06	0.588555	10.0258	9.988	10.0566	10.1344	9.40822	9.51246	9.46383	9.46602
DEACI_0363	UDP-N-acetylglucosamine 2-epimerase (non-hydrolysing)	8.39575	8.16023	+	0.00913532	0.235527	8.50858	8.39382	8.32615	8.35445	8.15085	8.21958	8.02955	8.24092
DEACI_0365	uracil phosphoribosyltransferase	8.86353	8.77825		0.177383	0.0852754	8.97517	8.77538	8.86983	8.83373	8.85255	8.82989	8.70823	8.72233
DEACI_0366	glycine hydroxymethyltransferase	9.75349	9.6961		0.0573017	0.0573874	9.75438	9.80039	9.73478	9.72441	9.71907	9.67793	9.65556	9.73185
DEACI_0368	Galactose-6-phosphate isomerase/Ribose-5-phosphate isomerase	8.00428	8.46453	+	3.18129e-05	-0.460256	7.99254	7.91634	8.1121	7.99612	8.48421	8.4699	8.43917	8.46485
DEACI_0369	protein-tyrosine-phosphatase	7.60349	7.7181		0.168566	-0.114615	7.51938	7.78238	7.47617	7.63602	7.78867	7.7084	7.66449	7.71084
DEACI_0371	DHBP synthase RibB-like alpha/beta domain protein	8.13967	8.08502		0.33556	0.0546446	8.27884	8.1024	8.09114	8.08629	8.12762	8.07657	8.11418	8.02173
DEACI_0373	Peptide chain release factor 1	8.56006	8.51325		0.185588	0.0468047	8.50854	8.5182	8.59995	8.61353	8.55356	8.50928	8.47766	8.51251
DEACI_0374	Protein of unknown function DUF1385	7.39591	7.52341		0.228474	-0.127502	7.60096	7.29438	7.2265	7.46181	7.57777	7.45349	7.44423	7.61817
DEACI_0375	Ribosomal protein L31 type A	9.35052	8.69079	+	7.22981e-05	0.659739	9.55189	9.26368	9.29237	9.29416	8.72312	8.67986	8.69459	8.66557
DEACI_0376	fructose-bisphosphatase	8.31431	8.51783	+	0.00170992	-0.203521	8.39562	8.26152	8.31237	8.28771	8.52195	8.45723	8.51577	8.57636
DEACI_0377	transaldolase	8.60826	9.08717	+	0.00020564	-0.478902	8.67591	8.472	8.59179	8.69337	9.15008	9.00415	9.07022	9.12421
DEACI_0378	fructose-bisphosphate aldolase	8.89506	9.075	+	0.00116949	-0.179949	8.85038	8.93989	8.85247	8.93748	9.10319	9.10291	9.06763	9.02629
DEACI_0380	Two component system, signal transduction response regulator	7.34555	7.67324	+	0.148188	-0.327685	7.36923	7.57145	7.65619	6.78533	7.64629	7.63063	7.7332	7.68283
DEACI_0381	Alanine racemase	7.12534	7.54236	+	0.0015792	-0.41702	7.19179	7.119	6.96428	7.22627	7.59685	7.44318	7.47601	7.65339
DEACI_0382	FemABX peptidyl transferase family profile	7.90315	8.16541	+	0.0037088	-0.262261	7.80961	7.87122	7.89409	8.03767	8.19601	8.14217	8.09233	8.23111
DEACI_0383	CTP synthase (glutamine hydrolysing)	8.84059	8.82169		0.702878	0.0189071	8.75396	8.9426	8.84189	8.82392	8.83759	8.80411	8.75915	8.88589
DEACI_0385	DNA-directed RNA polymerase delta subunit	8.82949	8.75617		0.143634	0.0733194	8.7136	8.9033	8.87457	8.82648	8.72303	8.75499	8.76323	8.78342
DEACI_0386	Arginine-tRNA ligase	8.78161	8.9692	+	0.000619571	-0.187589	8.75202	8.82866	8.78053	8.76523	8.92756	9.01418	8.93009	9.00497
DEACI_0389	Spore germination YpeB	8.03541	8.01259		0.824723	0.0228264	7.74923	8.15534	8.12688	8.11022	8.02407	8.07397	7.97825	7.97406
DEACI_0390	Spore cortex-lytic enzyme SleB	8.36621	8.44531		0.327082	-0.0790989	8.15357	8.40334	8.43511	8.47283	8.41392	8.49167	8.44028	8.43538
DEACI_0392	RNA polymerase sigma factor 54 interaction domain protein	7.62152	8.27394	+	0.00710266	-0.652421	7.17935	7.91421	7.61012	7.78242	8.2412	8.31475	8.20301	8.33682
DEACI_0393	Diaminopimelate decarboxylase	7.46682	7.63697		0.406792	-0.170149	6.92269	7.75442	7.54936	7.64082	7.7216	7.56525	7.56546	7.69558
DEACI_0395	exo-alpha-sialidase	7.2196	7.88648	+	8.29074e-05	-0.666877	7.23307	7.20397	7.34937	7.09199	7.86101	7.89729	7.77952	8.00809
DEACI_0399	Peptidase S1C	7.08861	7.05947		0.854925	0.0291436	6.85982	7.20935	7.105	7.18027	6.73871	7.37671	7.07922	7.04323
DEACI_0400	Beta-lactamase superfamily domain protein	7.6223	7.32448		0.205666	0.297815	7.84277	7.27698	7.783	7.58644	7.43393	7.61794	7.40076	6.8453
DEACI_0401	TPR repeat region circular profile	8.19418	8.28993		0.0222902	-0.0957582	8.18259	8.17748	8.14317	8.27346	8.2919	8.29052	8.32373	8.25358
DEACI_0402	Molybdopterin oxidoreductase Fe4S4 domain protein	7.6512	7.74132		0.224605	-0.090126	7.68519	7.6367	7.57307	7.70983	7.70121	7.75772	7.89483	7.61154
DEACI_0403	cyclic pyranopterin phosphate synthase	8.53283	8.59175		0.183603	-0.0589225	8.57627	8.57441	8.43082	8.5498	8.55404	8.58509	8.64299	8.58487
DEACI_0404	six-cysteine peptide SCIFF	8.16537	7.52226	+	0.000975603	0.643108	8.41672	7.93996	8.20194	8.10285	7.41482	7.52088	7.60637	7.54697
DEACI_0410	Adenylosuccinate synthase	9.09128	9.06948		0.538406	0.0217962	9.04261	9.18523	9.07372	9.06356	9.06804	9.08891	9.04336	9.07762
DEACI_0411	DNA helicase DnaB, N-terminal/DNA primase DnaG, C-terminal	7.21662	7.29265		0.467661	-0.0760237	7.37548	7.20349	7.33376	6.95375	7.29818	7.23386	7.35299	7.28556
DEACI_0412	Ribosomal protein S5 domain 2-type fold, subgroup	7.95237	8.08499		0.0308472	-0.132616	8.03611	7.98379	7.84012	7.94947	8.0774	8.15112	8.05858	8.05285
DEACI_0413	Ribosomal protein L9, C-terminal domain	9.73269	9.29818	+	0.000273897	0.434506	9.89124	9.63183	9.70173	9.70596	9.29183	9.33925	9.28809	9.27356
DEACI_0415	dCTP diphosphatase	7.05611	7.62128	+	0.00104635	-0.565168	6.89261	7.00186	7.00863	7.32134	7.62794	7.56712	7.68656	7.60348
DEACI_0416	Ribosomal protein S18 family signature	8.92851	8.68606	+	0.0150319	0.242451	9.08153	8.78221	8.90775	8.94253	8.63534	8.68381	8.63295	8.79212
DEACI_0417	Nucleic acid-binding, OB-fold	8.47144	8.56516		0.122064	-0.0937293	8.39173	8.62113	8.42983	8.44304	8.58047	8.57805	8.5663	8.53584
DEACI_0418	30S ribosomal protein S6 [rpsF]	9.33145	9.36591		0.534843	-0.0344505	9.22637	9.29394	9.36088	9.44464	9.42985	9.37282	9.32333	9.33762
DEACI_0419	Threonine-tRNA ligase	8.41934	8.45148		0.397429	-0.0321426	8.33997	8.48945	8.39338	8.45454	8.45635	8.42019	8.44954	8.47983
DEACI_0420	Protein of unknown function DUF951	7.472	7.23976	+	0.0272671	0.232234	7.34712	7.62696	7.50975	7.40417	7.2876	7.30155	7.28269	7.08721
DEACI_0421	Mechanosensitive ion channel	7.17256	7.73893	+	0.00251034	-0.566367	7.09882	7.10143	7.00567	7.48432	7.79397	7.63183	7.7201	7.80981
DEACI_0424	Isoprenoid synthase domain protein	7.11902	7.56677	+	0.00923151	-0.447752	6.99601	7.26037	7.33854	6.88115	7.52261	7.64528	7.65012	7.44906
DEACI_0428	Hypothetical protein	9.0603	8.38814	+	4.24183e-05	0.672158	8.90616	9.14734	9.07896	9.10873	8.34561	8.42591	8.46583	8.31521
DEACI_0429	Protein of unknown function (DUF2889)	8.02168	8.17539	+	0.00355854	-0.153715	8.01986	8.03024	8.02399	8.01263	8.24527	8.13059	8.21685	8.10887
DEACI_0430	CBS domain protein	8.76327	9.26739	+	0.00266391	-0.504117	8.48063	8.94007	8.7675	8.8649	9.23076	9.32296	9.25503	9.26081
DEACI_0431	Putative ABC transporter	8.62939	8.50436		0.00466728	0.125033	8.69366	8.58773	8.58232	8.65385	8.52818	8.50606	8.48153	8.50166
DEACI_0432	Putative ABC transporter	8.15528	8.55068	+	0.22148	-0.3954	7.28734	8.48323	8.42298	8.42755	8.57623	8.5432	8.55994	8.52334
DEACI_0435	Leu/Ile/Val-binding protein family signature	10.0133	9.78516	+	0.00011809	0.22814	9.98041	10.0267	9.98587	10.0603	9.82963	9.7713	9.7941	9.74563
DEACI_0437	Translation protein, beta-barrel domain	8.77462	8.89176		0.013722	-0.117134	8.68217	8.82216	8.81034	8.78382	8.85977	8.9157	8.90208	8.88948
DEACI_0440	Protein of unknown function DUF4446	7.39628	7.8245	+	6.99521e-05	-0.42822	7.41855	7.48557	7.36879	7.31222	7.86982	7.75471	7.83689	7.8366
DEACI_0442	ParB-like nuclease domain protein	8.17009	8.3539	+	0.0439332	-0.183808	8.06878	8.36054	8.06521	8.18585	8.33919	8.36808	8.40169	8.30664
DEACI_0443	P-loop containing nucleoside triphosphate hydrolase	7.24377	7.47124	+	0.0631221	-0.227464	7.50483	7.04231	7.15074	7.27722	7.45593	7.46353	7.46327	7.50223
DEACI_0444	Ribosomal RNA small subunit methyltransferase G [rsmG]	7.60595	7.79705	+	0.0343708	-0.191099	7.59243	7.79937	7.48173	7.55029	7.79189	7.81965	7.75545	7.82123
DEACI_0445	tRNA uridine 5-carboxymethylaminomethyl modification enzyme GidA	8.05799	8.15066		0.090463	-0.0926725	7.97285	8.11787	8.14095	8.0003	8.20282	8.13507	8.11374	8.15103
DEACI_0446	tRNA modification GTPase MnmE domain 2	7.64626	7.68106		0.623454	-0.0348035	7.82388	7.58651	7.5864	7.58825	7.76755	7.68631	7.61884	7.65155
DEACI_0447	Jag N-terminus	8.94681	9.05856		0.0791756	-0.111747	9.05998	8.92172	8.94235	8.86319	8.98981	9.05484	9.041	9.14857
DEACI_0451	Chromosomal replication initiator, DnaA C-terminal	7.34254	7.29254		0.835657	0.0500003	7.30065	7.64559	6.90583	7.51811	7.29833	6.84782	7.38984	7.63419
DEACI_0452	DNA-directed DNA polymerase	8.07995	8.4173	+	0.00809383	-0.337358	8.20777	7.85871	8.0515	8.20181	8.4043	8.46422	8.45712	8.34357
DEACI_0455	Transcription regulator HTH, LysR	7.6447	8.02083	+	0.0070968	-0.37613	7.72475	7.54541	7.86335	7.44531	7.99133	8.02119	8.01498	8.05584
DEACI_0456	FAD-dependent pyridine nucleotide reductase signature	9.75753	8.85495	+	1.22522e-06	0.90258	9.72794	9.79957	9.75465	9.74796	8.85854	8.84815	8.96436	8.74875
DEACI_0457	Methyl-viologen-reducing hydrogenase, delta subunit	10.0639	9.28823	+	1.99829e-05	0.775675	10.0605	10.1084	10.0373	10.0494	9.25142	9.17548	9.46716	9.25885
DEACI_0458	4Fe-4S ferredoxin-type, iron-sulphur binding domain protein	9.83194	9.11725	+	1.23292e-05	0.714688	9.84359	9.86984	9.8155	9.79882	9.05404	9.08275	9.27321	9.059
DEACI_0459	Electron transfer flavoprotein, alpha/beta-subunit, N-terminal	10.4847	9.82285	+	5.51114e-07	0.661839	10.5267	10.4739	10.4453	10.4928	9.79297	9.82017	9.89283	9.78545
DEACI_0460	Electron transfer flavoprotein, alpha/beta-subunit, N-terminal	10.3777	9.96077	+	2.36264e-06	0.416908	10.3385	10.3878	10.3956	10.3888	9.9468	9.95071	10.019	9.92652
DEACI_0461	Nitrate reductase gamma subunit	9.45804	9.05113	+	3.14758e-06	0.406909	9.42848	9.42597	9.45664	9.52107	9.02886	9.07562	9.03751	9.06254
DEACI_0462	inorganic diphosphatase	9.6008	9.50084		0.173048	0.0999596	9.71582	9.60849	9.42334	9.65553	9.46875	9.50177	9.53729	9.49554
DEACI_0463	sulfate adenylyltransferase	9.99145	8.99418	+	0.000141123	0.997273	9.96576	9.97852	9.98363	10.0379	8.8515	8.92371	9.33788	8.86363
DEACI_0464	adenylyl-sulfate reductase	8.80782	8.50516		0.259666	0.302659	9.09698	8.58722	8.9856	8.56149	7.97054	8.5839	8.94411	8.52211
DEACI_0465	adenylyl-sulfate reductase	10.6758	10.0645	+	0.00356342	0.611319	10.5051	10.8492	10.6237	10.7252	10.0052	9.93114	10.3895	9.932
DEACI_0468	Universal stress protein signature	9.16184	9.09539		0.376689	0.0664454	8.98267	9.23887	9.17978	9.24603	9.00337	9.14851	9.13303	9.09667
DEACI_0469	Control of competence regulator ComK, YlbF/YmcA	9.7434	9.11323	+	5.18388e-06	0.630165	9.74357	9.77887	9.73076	9.72039	9.05778	9.15177	9.20556	9.03782
DEACI_0470	4Fe-4S ferredoxin-type, iron-sulphur binding domain protein	8.26839	7.41616	+	0.00597812	0.852228	8.43826	7.82699	8.37273	8.43559	7.65216	7.39106	7.59687	7.02457
DEACI_0471	Cysteine-rich domain protein	7.31694	7.07221		0.33841	0.244731	6.91448	7.65177	7.15845	7.54306	6.93797	6.68064	7.38277	7.28747
DEACI_0472	Universal stress protein signature	8.48813	8.69912	+	0.00604874	-0.210988	8.38475	8.55884	8.53014	8.4788	8.66894	8.79879	8.65209	8.67666
DEACI_0473	DNA topoisomerase (ATP-hydrolysing)	9.0026	9.04176		0.312921	-0.0391572	8.92644	9.05721	8.96156	9.06521	9.05469	9.02173	9.03567	9.05496
DEACI_0474	DNA gyrase, A subunit	8.7971	8.78868		0.774202	0.00842142	8.78983	8.86624	8.77062	8.76172	8.83111	8.76263	8.78536	8.77561
DEACI_0475	pyridoxal 5'-phosphate synthase (glutamine hydrolysing)	9.87809	9.80385		0.0577545	0.07424	9.92904	9.80529	9.86472	9.9133	9.80936	9.84363	9.77363	9.78877
DEACI_0476	glutaminase/pyridoxal 5'-phosphate synthase (glutamine hydrolysing)	8.2249	8.45831	+	0.0557815	-0.233412	8.24957	7.97971	8.42101	8.2493	8.46153	8.48397	8.53293	8.3548
DEACI_0477	Serine-tRNA ligase	9.10941	9.14618		0.555915	-0.0367656	9.25532	8.99372	9.10346	9.08515	9.11059	9.14777	9.11531	9.21104
DEACI_0484	Antitoxin Phd_YefM, type II toxin-antitoxin system	7.3743	7.325		0.768548	0.049306	7.08442	7.12457	7.69415	7.59407	7.37623	7.36186	7.31844	7.24346
DEACI_0489	DNA-directed DNA polymerase	7.55784	7.7291		0.444638	-0.171256	7.69185	6.94189	7.81111	7.78652	7.74543	7.71327	7.65232	7.80537
DEACI_0491	YbaB/EbfC DNA-binding family	9.09839	9.27158	+	0.000172154	-0.17319	9.09096	9.12424	9.05319	9.12516	9.30717	9.2511	9.2615	9.26654
DEACI_0492	Toprim domain protein	7.29942	7.49789		0.129356	-0.198466	7.07458	7.27845	7.59513	7.24951	7.49368	7.42068	7.57613	7.50105
DEACI_0494	Regulator of K+ conductance, C-terminal	7.24042	7.03965		0.230277	0.200768	7.29759	7.24182	7.09687	7.32539	7.25397	7.22199	7.04434	6.63831
DEACI_0495	Bacillus/Clostridium Ger spore germination protein	9.09989	8.21364	+	0.0827045	0.886256	9.12859	9.17566	9.17091	8.92442	8.78392	8.77529	8.30125	6.9941
DEACI_0501	PSP1 C-terminal domain protein	8.69497	8.47688	+	0.000516219	0.218084	8.72599	8.70448	8.62204	8.72736	8.49198	8.52845	8.44251	8.44459
DEACI_0503	trimethylsulfonium-tetrahydrofolate N-methyltransferase	7.09574	7.49181	+	0.0589784	-0.396074	7.32106	7.30759	7.13162	6.62269	7.41427	7.60069	7.40931	7.54299
DEACI_0504	transcriptional regulator, AbrB family	8.52801	8.40038		0.486727	0.127627	8.94458	8.26799	8.25435	8.64511	8.53743	8.34467	8.33576	8.38367
DEACI_0505	Methionine-tRNA ligase	8.64497	8.84102	+	0.00106748	-0.19605	8.63758	8.69992	8.58918	8.65319	8.82374	8.78012	8.88006	8.88016
DEACI_0506	Uncharacterised hydrolase TatD-type	8.63397	8.29973	+	0.00013386	0.334239	8.64195	8.52456	8.69861	8.67076	8.30604	8.2946	8.31319	8.28511
DEACI_0509	N-acetylmuramoyl-L-alanine amidase	7.98447	8.1721		0.193606	-0.187629	7.64212	8.14063	8.00087	8.15427	8.08063	8.30369	8.15162	8.15247
DEACI_0510	Glycoside hydrolase superfamily	9.26798	9.37404		0.290434	-0.106061	9.02453	9.4422	9.31652	9.28867	9.36695	9.43173	9.38996	9.30752
DEACI_0511	ribonuclease M5	8.12781	8.02608		0.235168	0.101725	7.9645	8.20739	8.13306	8.20629	8.15966	7.96396	8.05319	7.92753
DEACI_0514	methylenetetrahydrofolate reductase [NAD(P)H]	9.84006	9.9071		0.0430045	-0.0670331	9.83184	9.84784	9.80517	9.8754	9.91574	9.91133	9.84837	9.95295
DEACI_0519	Peptidase family S51	7.96449	7.88445		0.146145	0.0800455	7.92769	7.88567	8.00022	8.04438	7.87037	7.97566	7.86688	7.82488
DEACI_0520	tetrahydrofolate synthase	7.52153	7.75344		0.341453	-0.231911	6.92081	7.86759	7.61309	7.68462	7.73708	7.78516	7.95537	7.53614
DEACI_0521	sedoheptulokinase/4-(cytidine 5'-diphospho)-2-C-methyl-D-erythritol kinase	7.20176	7.04109		0.409306	0.160671	6.7929	7.05098	7.53851	7.42465	7.11581	6.89498	7.00115	7.15241
DEACI_0522	GntR bacterial regulatory protein HTH signature	7.96475	8.49911	+	1.58107e-05	-0.534359	7.86234	8.00277	8.00634	7.98757	8.48869	8.46228	8.57305	8.47243
DEACI_0523	Phosphoribosyl transferase domain protein	7.40444	7.92468	+	0.000151965	-0.520236	7.37696	7.54846	7.2664	7.42594	7.96194	7.87915	7.95316	7.90446
DEACI_0524	Putative septation protein SpoVG [spoVG]	8.94014	8.94319		0.966834	-0.00305271	9.00915	9.01089	8.8042	8.93631	8.79987	9.03165	8.94426	8.99699
DEACI_0525	glycerol-3-phosphate 1-O-acyltransferase/UDP-N-acetylglucosamine diphosphorylase/glucosamine-1-phosphate N-acetyltransferase	9.28219	9.32511		0.147559	-0.0429108	9.28341	9.31622	9.27089	9.25825	9.33135	9.32272	9.26802	9.37834
DEACI_0526	ribose-phosphate diphosphokinase	8.06385	8.26017	+	0.0135276	-0.196318	8.01787	7.93799	8.1801	8.11945	8.31416	8.25135	8.22917	8.24601
DEACI_0527	PRC-barrel-like	9.09961	9.48371	+	0.00850064	-0.384098	8.84107	9.22128	9.26527	9.07081	9.43996	9.45133	9.47751	9.56602
DEACI_0530	Superfamilies 1 and 2 helicase C-terminal domain protein	7.73185	7.68999		0.677074	0.0418624	7.60434	7.60921	7.90536	7.80849	7.76749	7.5123	7.74114	7.73903
DEACI_0531	PPIC-type PPIASE domain protein	9.65683	9.57765		0.0627531	0.0791857	9.65628	9.61669	9.6058	9.74857	9.55005	9.59985	9.59718	9.56352
DEACI_0532	stage V sporulation protein T	9.07615	9.18186		0.221785	-0.105714	8.89028	9.12176	9.19396	9.09861	9.09022	9.22699	9.13567	9.27457
DEACI_0533	MazG nucleotide pyrophosphohydrolase domain protein	8.26268	8.53052	+	0.00686292	-0.267838	8.22479	8.37059	8.23857	8.21677	8.42096	8.6176	8.63487	8.44864
DEACI_0534	Bacterial DNA-binding protein	9.99564	9.6981	+	0.000282028	0.297539	10.1056	9.96363	9.94351	9.96981	9.66868	9.73283	9.68861	9.70229
DEACI_0535	S4 RNA-binding domain protein	7.30419	7.29949		0.974917	0.00469959	6.99471	7.55182	7.14526	7.52497	7.34221	7.31952	7.34372	7.19251
DEACI_0536	sporulation protein YabP	7.94215	7.72399		0.610966	0.218164	6.89417	8.34031	8.35801	8.17612	7.11468	7.98589	7.90917	7.88621
DEACI_0540	S1 domain protein	9.1239	8.8783	+	0.00120065	0.245599	9.24167	9.07129	9.10796	9.07467	8.84921	8.85892	8.91133	8.89373
DEACI_0541	phosphoprotein phosphatase	7.59983	7.45894		0.271826	0.140897	7.44711	7.80275	7.53808	7.61139	7.3522	7.61983	7.59852	7.2652
DEACI_0542	tRNA(Ile)-lysidine synthase [tilS]	7.59401	7.62067		0.663749	-0.0266559	7.72309	7.52408	7.61316	7.51572	7.60008	7.61324	7.71183	7.55753
DEACI_0543	Peptidase family M41	8.93389	9.10636	+	0.00809179	-0.172472	9.00544	8.81827	8.92697	8.98489	9.0821	9.1272	9.0812	9.13494
DEACI_0544	nucleoside-diphosphate kinase	9.38089	9.33408		0.465911	0.0468125	9.49633	9.24903	9.41491	9.36329	9.33407	9.39709	9.35388	9.25127
DEACI_0545	Bacterial protein of unknown function (DUF881)	7.36703	7.46674		0.234981	-0.0997136	7.52839	7.30391	7.19595	7.43985	7.49051	7.50214	7.42441	7.44991
DEACI_0546	Bacterial protein of unknown function (DUF881)	7.12141	7.59411	+	0.0838548	-0.472708	7.49467	6.82654	6.63876	7.52565	7.59278	7.58676	7.63647	7.56046
DEACI_0547	formate-tetrahydrofolate ligase	10.1916	10.1233		0.00763159	0.0683534	10.1986	10.1603	10.2266	10.1811	10.147	10.1086	10.1334	10.1041
DEACI_0548	HD/PDEase domain protein	7.23828	7.42354		0.0970982	-0.185259	7.31355	7.35067	6.99474	7.29418	7.46181	7.51942	7.30018	7.41275
DEACI_0549	dihydropteroate synthase	9.41707	9.41738		0.985004	-0.000308275	9.40639	9.41194	9.45173	9.39822	9.39173	9.44072	9.41266	9.42439
DEACI_0551	2-amino-4-hydroxy-6-hydroxymethyldihydropteridine diphosphokinase	7.1375	7.43437	+	3.16094e-05	-0.296874	7.11204	7.17143	7.1114	7.15512	7.41989	7.43353	7.38987	7.4942
DEACI_0552	6-phosphogluconate dehydrogenase C-terminal domain-like	7.35794	7.93695	+	0.0180642	-0.579012	6.84328	7.39259	7.61009	7.58579	7.9818	7.87799	7.93756	7.95044
DEACI_0553	Pantoate-beta-alanine ligase	7.15239	7.68553	+	0.00189503	-0.533144	7.19522	7.37712	7.08946	6.94775	7.76507	7.56907	7.65726	7.75074
DEACI_0554	quinolinate synthetase complex, A subunit	8.43287	8.79861	+	0.00055997	-0.365734	8.48688	8.45681	8.30092	8.48688	8.82603	8.70461	8.8131	8.8507
DEACI_0555	L-aspartate oxidase	8.71766	8.75633		0.531875	-0.0386753	8.72423	8.57372	8.71744	8.85525	8.77331	8.74692	8.77151	8.7336
DEACI_0556	nicotinate phosphoribosyltransferase/nicotinate-nucleotide diphosphorylase (carboxylating)	8.64546	8.71763		0.0209936	-0.0721753	8.65858	8.673	8.62987	8.62038	8.73404	8.71249	8.66551	8.7585
DEACI_0557	Hypothetical protein	7.26453	7.35305		0.158817	-0.0885177	7.26785	7.31673	7.12463	7.34891	7.4103	7.36536	7.29526	7.34128
DEACI_0558	pantothenate kinase	7.74827	7.96592	+	0.121083	-0.217647	7.87263	7.42019	7.94648	7.75378	7.92528	7.90875	7.98077	8.04887
DEACI_0559	Dihydrouridine synthase (Dus)	7.18599	7.14708		0.861178	0.0389059	6.7725	7.3719	7.37059	7.22896	6.72259	7.46006	7.10445	7.30123
DEACI_0560	transcription elongation factor GreA	8.27184	8.17011		0.154016	0.101726	8.27251	8.17222	8.38373	8.2589	8.07788	8.2017	8.12067	8.28021
DEACI_0562	Lysine-tRNA ligase	9.14123	9.29942	+	0.00227802	-0.158191	9.16797	9.17952	9.16417	9.05327	9.29161	9.30906	9.32156	9.27547
DEACI_0569	Universal stress protein signature	8.43404	7.2072	+	9.21097e-06	1.22684	8.46252	8.32459	8.43906	8.50998	7.09871	7.27563	7.40004	7.05441
DEACI_0571	membrane af1562 transmembrane	7.81041	6.97513	+	0.0377159	0.835282	8.34449	7.29323	7.28217	8.32174	6.88258	7.19759	7.02628	6.79405
DEACI_0572	Hypothetical protein	9.62807	7.34121	+	0.000644456	2.28685	9.65758	9.58735	9.63365	9.63368	7.11524	7.47655	8.2294	6.54366
DEACI_0573	Glycoside hydrolase superfamily	7.90624	7.2514	+	0.0434158	0.654841	7.21438	8.16625	8.08073	8.16358	7.46006	7.10777	7.42055	7.01721
DEACI_0577	Arginine decarboxylase	7.37077	7.2046		0.177804	0.166175	7.41578	7.09727	7.51113	7.45891	7.21362	7.23842	7.04936	7.317
DEACI_0578	spermidine synthase	8.55504	8.73427	+	0.00182018	-0.179223	8.57242	8.51071	8.56443	8.57262	8.68914	8.6749	8.78442	8.78861
DEACI_0579	agmatinase	8.32578	8.32657		0.991808	-0.000798941	8.17901	8.48902	8.31777	8.31731	8.22157	8.41088	8.32695	8.3469
DEACI_0587	FecCD transport family	7.14403	7.51518	+	0.0315135	-0.371153	6.84596	7.18025	7.25994	7.28998	7.50629	7.5732	7.28742	7.69383
DEACI_0588	ABC transporter periplasmic binding domain protein	7.47163	8.79222	+	0.00109621	-1.32059	6.81358	7.72006	7.69039	7.66247	8.87271	8.80685	8.64409	8.84522
DEACI_0589	tRNA-Thr(GGU) m(6)t(6)A37 methyltransferase TsaA	7.28272	8.7062	+	6.96996e-06	-1.42349	7.09937	7.4805	7.37369	7.1773	8.75734	8.639	8.62051	8.80797
DEACI_0590	Putative heavy-metal chelation domain protein	7.19875	8.40082	+	5.21123e-05	-1.20207	7.20235	7.37104	7.33197	6.88963	8.4484	8.46093	8.26818	8.42578
DEACI_0591	Putative ABC transporter	7.23946	7.34585		0.542626	-0.106397	7.04341	7.52772	7.01387	7.37283	7.05132	7.54251	7.34076	7.44881
DEACI_0592	biotin synthase	7.21061	8.29093	+	0.000147047	-1.08032	7.1063	7.37216	6.9629	7.40107	8.35386	8.25431	8.11271	8.44284
DEACI_0593	ABC transporter periplasmic binding domain protein	7.38655	8.44496	+	0.000490593	-1.05841	7.50489	7.16559	7.63366	7.24204	8.57779	8.34199	8.18898	8.67107
DEACI_0594	molybdate-transporting ATPase	6.94516	8.37589	+	0.00015047	-1.43074	7.18654	6.61546	7.27157	6.70707	8.42692	8.38707	8.2757	8.41389
DEACI_0595	Putative heavy-metal chelation domain protein	6.9132	8.16729	+	5.07803e-05	-1.25409	7.07504	6.83727	6.68133	7.05915	8.22706	8.1799	7.94827	8.31393
DEACI_0601	Threonine-tRNA ligase	9.10356	9.04263		0.0633077	0.0609276	9.14189	9.0924	9.06521	9.11474	9.02412	9.09781	8.99819	9.05042
DEACI_0602	Translation initiation factor IF-3, N-terminal domain protein	9.26973	9.1645		0.0244856	0.105229	9.31815	9.28477	9.25064	9.22536	9.1085	9.13062	9.18038	9.2385
DEACI_0603	ribosomal protein bL35	8.77086	7.22385	+	0.000121579	1.54702	8.96595	8.61294	8.80071	8.70384	6.88386	7.09764	7.27722	7.63667
DEACI_0604	50S ribosomal protein L20 [rplT]	9.50687	9.09354	+	0.00132363	0.41333	9.68787	9.39784	9.55908	9.38268	9.07254	9.10735	9.07646	9.1178
DEACI_0605	50S ribosomal protein L30e-like	7.74945	7.85197		9.19712e-05	-0.102529	7.73953	7.77403	7.73837	7.74586	7.85871	7.8413	7.83847	7.86943
DEACI_0607	Phenylalanine-tRNA ligase	8.00173	8.45411	+	0.000704535	-0.452377	8.02284	8.18236	7.95341	7.84831	8.44042	8.43197	8.4844	8.45963
DEACI_0608	Phenylalanine-tRNA ligase	9.07166	8.94804		0.00480358	0.123618	9.01317	9.0604	9.13178	9.08127	8.93585	8.96707	8.9139	8.97533
DEACI_0610	Alkaline-phosphatase-like, core domain protein	7.01053	7.24589		0.171296	-0.235358	6.88549	7.29505	7.21217	6.6494	7.26198	7.29499	7.25191	7.17467
DEACI_0611	Peptidase U32	7.22059	7.13775		0.445736	0.0828336	7.03543	7.0853	7.46521	7.29641	7.1358	7.1867	7.08257	7.14594
DEACI_0612	Endonuclease MutS2	8.40615	8.41962		0.723138	-0.0134645	8.43851	8.4624	8.30942	8.41429	8.43114	8.42362	8.38126	8.44245
DEACI_0613;DEACI_2635	Multiple	9.35442	9.13348	+	5.1936e-07	0.220942	9.36229	9.34998	9.3329	9.37251	9.12995	9.1213	9.13884	9.14383
DEACI_0614	RNA polymerase sigma factor 54 interaction domain protein	7.82678	7.65796		0.0925735	0.168815	7.76723	8.05808	7.76229	7.71951	7.74639	7.58967	7.63804	7.65775
DEACI_0616	Glutamate/leucine/phenylalanine/valine dehydrogenase signature	8.84798	9.229	+	0.000603083	-0.381019	9.01165	8.80801	8.75344	8.81881	9.19184	9.22755	9.25912	9.23749
DEACI_0617	acetate kinase/butyrate kinase	8.03668	8.46761	+	0.000941676	-0.430928	7.83553	8.09384	8.11724	8.10009	8.40376	8.46087	8.51846	8.48734
DEACI_0618	phosphate acetyltransferase	7.67005	7.71523		0.343401	-0.0451796	7.5835	7.74983	7.69172	7.65515	7.77564	7.65155	7.7381	7.69563
DEACI_0619	P-loop containing nucleoside triphosphate hydrolase	7.11321	7.0663		0.615741	0.0469154	7.04655	7.32899	6.97204	7.10526	7.15226	7.01292	7.12934	6.97067
DEACI_0620	4Fe-4S ferredoxin-type, iron-sulphur binding domain protein	7.89495	7.90826		0.947992	-0.0133172	8.03691	7.86393	7.87166	7.80728	7.34708	8.13751	8.13859	8.00988
DEACI_0621	pyruvate flavodoxin/ferredoxin oxidoreductase	8.58261	8.96805	+	0.00111222	-0.385437	8.42004	8.71026	8.56322	8.63692	8.91477	8.95618	9.02453	8.97671
DEACI_0622	Thiamin diphosphate-binding fold	8.21626	8.15268		0.240316	0.0635839	8.23322	8.23348	8.19285	8.2055	8.24815	8.11899	8.20887	8.03471
DEACI_0623	Pyruvate-flavodoxin oxidoreductase, central domain protein	8.8241	9.14968	+	0.000102505	-0.325577	8.90354	8.78012	8.76005	8.8527	9.16089	9.11008	9.176	9.15174
DEACI_0629	Cytochrome c family profile	7.42759	7.15884	+	0.0125012	0.268752	7.26364	7.41546	7.54717	7.48411	7.274	7.14752	7.16439	7.04946
DEACI_0631	exonuclease SbcCD, D subunit	7.94114	8.26027	+	0.000300044	-0.319122	7.97728	7.85577	7.94402	7.98751	8.22922	8.30842	8.31416	8.18927
DEACI_0632	Putative exonuclease SbcCD, C subunit	8.36741	8.65261	+	0.0111493	-0.285194	8.44099	8.17014	8.42042	8.4381	8.54601	8.67565	8.75407	8.6347
DEACI_0634	Integrase	7.20866	7.19175		0.892917	0.0169119	7.12034	7.49151	7.03061	7.19219	7.2571	7.20825	7.30309	6.99856
DEACI_0636	Hypothetical protein	8.06364	8.08646		0.695323	-0.0228195	8.08451	7.9346	8.18741	8.04805	8.03563	8.10907	8.12113	8.08001
DEACI_0641;DEACI_0637	Multiple	7.60404	7.73069		0.215475	-0.126654	7.69235	7.40927	7.70051	7.61402	7.65261	7.73373	7.90303	7.6334
DEACI_0653	Methyltransferase domain protein	7.63999	7.56928		0.541638	0.070706	7.47752	7.87899	7.6674	7.53605	7.5583	7.57859	7.72517	7.41507
DEACI_0654	Macro domain protein	7.78607	8.39888	+	7.79999e-05	-0.612808	7.68044	7.90927	7.75923	7.79536	8.43697	8.41414	8.47167	8.27275
DEACI_0658	Two component system, signal transduction response regulator	7.21754	7.56858	+	0.0788553	-0.351041	7.5366	6.83934	7.4439	7.05033	7.58214	7.58774	7.60488	7.49956
DEACI_0659	Periplasmic binding protein domain	7.45461	7.23839		0.261747	0.216221	7.65716	7.53754	7.49346	7.13027	7.42197	6.88178	7.19216	7.45764
DEACI_0660	Periplasmic binding protein domain	8.82563	9.23563	+	0.000441664	-0.410005	8.77407	8.82163	8.86728	8.83953	9.23195	9.30443	9.32625	9.0799
DEACI_0661	Putative ABC transporter	7.41329	8.27394	+	0.000389728	-0.860649	7.4951	7.39457	7.11059	7.65291	8.26912	8.29785	8.36205	8.16676
DEACI_0663	ROK family	8.24758	8.52939	+	0.00411643	-0.28181	8.1811	8.40749	8.1821	8.21964	8.57079	8.45211	8.50414	8.59053
DEACI_0664	HAD-like domain protein	7.38201	7.96478	+	0.0131052	-0.58277	7.12696	7.45799	7.81458	7.12853	8.05877	7.90127	7.93294	7.96616
DEACI_0668	sulfite reductase (NADPH)	10.4633	10.0893	+	6.34979e-06	0.374078	10.443	10.4452	10.5334	10.4318	10.1147	10.0698	10.0945	10.0779
DEACI_0669	sulfite reductase (NADPH)	10.3592	10.0604	+	0.000303379	0.298747	10.344	10.4573	10.3297	10.3058	10.0931	10.0875	10.0637	9.9975
DEACI_0670	Winged helix-turn-helix DNA-binding domain protein	9.78443	9.36238	+	0.000345604	0.422053	9.83341	9.64326	9.77555	9.8855	9.36078	9.41494	9.38046	9.29332
DEACI_0671	RsbT co-antagonist protein RsbRD, N-terminal domain	8.63112	8.83589	+	0.000523653	-0.204768	8.64559	8.66229	8.61104	8.60555	8.85877	8.86235	8.86791	8.75452
DEACI_0672	Nitrate reductase gamma subunit	7.89896	7.87297		0.94119	0.0259876	8.34256	6.9385	8.04677	8.26799	8.00732	7.77183	7.67789	8.03483
DEACI_0673	4Fe-4S ferredoxin, iron-sulphur binding, conserved site	9.27264	8.81042	+	9.86926e-05	0.462219	9.36318	9.21769	9.24996	9.25974	8.88926	8.81782	8.70004	8.83458
DEACI_0675	Twin-arginine translocation pathway, signal sequence, bacterial/archaeal	8.88499	9.03464		0.0492715	-0.149657	8.94663	8.86006	8.99568	8.73759	8.97371	9.06051	9.07562	9.02873
DEACI_0677	sulfur relay protein, TusE/DsrC/DsvC family	9.14265	9.24679		0.00813726	-0.104135	9.1754	9.10806	9.16566	9.12149	9.2531	9.19014	9.25115	9.29277
DEACI_0678	CobBQ-type GATase domain protein	7.60743	7.71641		0.100048	-0.108981	7.57373	7.58477	7.65494	7.61629	7.79618	7.77654	7.73016	7.56277
DEACI_0679	Transcription regulator HTH, LysR	8.08098	8.52833	+	0.000310566	-0.447356	8.03246	8.15162	8.10161	8.03822	8.59852	8.50325	8.6232	8.38837
DEACI_0680	Carbon-nitrogen hydrolase domain protein	7.36169	7.22422		0.0176631	0.137469	7.44278	7.37664	7.37123	7.25611	7.20132	7.23618	7.26727	7.19212
DEACI_0681	Ribonucleotide reductase regulator NrdR-like	7.21794	7.43106		0.492499	-0.213121	7.37651	6.82349	7.53578	7.13599	7.83511	7.03558	6.97254	7.88102
DEACI_0682	ribonucleoside-diphosphate reductase	9.22676	9.15177		0.022743	0.0749884	9.25227	9.26074	9.20683	9.18721	9.18293	9.10782	9.14173	9.17461
DEACI_0683	Metallo-beta-lactamase superfamily	9.129	9.18158		0.29902	-0.0525784	9.06013	9.20175	9.09026	9.16388	9.11133	9.27	9.17117	9.17383
DEACI_0684	NUDIX hydrolase domain protein	7.78338	7.83227		0.407937	-0.0488917	7.87189	7.66881	7.75859	7.83422	7.73814	7.87704	7.85821	7.85568
DEACI_0686	Creatinase/Aminopeptidase P/Spt16, N-terminal	9.16854	9.16604		0.932816	0.0024929	9.21333	9.18929	9.12633	9.1452	9.18176	9.11317	9.16059	9.20866
DEACI_0687	Universal stress protein signature	9.26473	9.4854	+	0.00591072	-0.220666	9.15259	9.38016	9.23287	9.29332	9.50577	9.52034	9.49507	9.42042
DEACI_0689	Firmicute transcriptional repressor of class III stress genes (CtsR)	7.34366	7.39942		0.253335	-0.0557628	7.40226	7.3426	7.40697	7.22282	7.39379	7.37471	7.40388	7.42532
DEACI_0690	YacH protein	8.55689	8.4966		0.55425	0.0602922	8.39719	8.82582	8.55457	8.44997	8.52373	8.46364	8.5081	8.49091
DEACI_0691	Phosphagen kinase C-terminal domain protein	8.0202	8.3524	+	0.00269881	-0.332198	7.91893	8.14211	7.90897	8.11079	8.35555	8.28946	8.33987	8.42472
DEACI_0692	ATP-dependent Clp protease ATP-binding subunit signature	9.7119	9.59192	+	3.81314e-05	0.119988	9.69435	9.71101	9.72565	9.71661	9.58236	9.60132	9.57208	9.6119
DEACI_0693	Ribosomal protein S5 domain 2-type fold, subgroup	7.74777	7.78731		0.492236	-0.0395436	7.74981	7.87745	7.64909	7.71473	7.86149	7.76744	7.75388	7.76645
DEACI_0694	NTP pyrophosphohydrolase MazG, putative catalytic core	7.1452	7.72604	+	0.00933537	-0.580844	6.74189	7.10686	7.38855	7.34348	7.76448	7.59698	7.75411	7.78859
DEACI_0695	CarD-like/TRCF domain protein	7.05084	7.45622	+	0.000292883	-0.405378	6.89798	7.10083	7.1159	7.08864	7.49896	7.43361	7.46951	7.42279
DEACI_0696	PIN domain protein	8.43788	8.60358	+	9.41117e-05	-0.165693	8.43562	8.4135	8.41641	8.486	8.58592	8.61367	8.61407	8.60064
DEACI_0697	2-C-methyl-D-erythritol 2,4-cyclodiphosphate synthase/2-C-methyl-D-erythritol 4-phosphate cytidylyltransferase	8.07513	7.90169	+	0.0153764	0.173444	8.16776	7.99555	8.07478	8.06243	7.84281	7.85168	7.90536	8.00689
DEACI_0698	Glutamate-tRNA ligase	8.59353	8.9311	+	6.8301e-05	-0.337572	8.6829	8.52484	8.56656	8.59981	8.90446	8.93378	8.94558	8.94057
DEACI_0703	Hypothetical protein	10.0053	9.20774	+	5.33171e-06	0.797562	9.93834	10.1408	9.9697	9.97239	9.20347	9.15972	9.28196	9.18583
DEACI_0704	Protein of unknown function (DUF2089)	8.66018	8.1944	+	0.00132646	0.465783	8.50985	8.82495	8.75315	8.55277	8.24132	8.10219	8.21088	8.22318
DEACI_0705	Hypothetical protein	7.35646	8.17523	+	0.00423588	-0.818765	6.95037	7.45988	7.25056	7.76503	8.20637	8.01119	8.16394	8.31942
DEACI_0706	Uncharacterised protein family YtxH	7.79818	8.36293	+	0.0242592	-0.564754	8.03495	7.2374	7.96709	7.95327	8.35241	8.31944	8.36788	8.41199
DEACI_0711	cytochrome-c oxidase	6.99431	9.62074	+	8.28667e-09	-2.62643	7.10812	6.93748	7.00069	6.93095	9.66611	9.63939	9.49774	9.67971
DEACI_0712	Hypothetical protein	7.384	8.64605	+	1.50247e-05	-1.26205	7.09608	7.47832	7.44572	7.51588	8.71441	8.60811	8.62531	8.63636
DEACI_0713	Pectin lyase fold/virulence factor	7.00497	8.4781	+	4.04292e-05	-1.47313	7.05852	6.74555	6.84869	7.36713	8.51472	8.49564	8.43122	8.47082
DEACI_0714	Putative ABC transporter	7.16875	8.57442	+	1.49795e-05	-1.40567	7.16456	6.89838	7.19589	7.41618	8.62963	8.56216	8.48565	8.62024
DEACI_0716	YtkA-like domain protein	7.0065	9.03715	+	6.79957e-07	-2.03065	6.8752	7.24684	7.00898	6.89499	9.06752	9.11528	8.9207	9.04513
DEACI_0717	Cytochrome c family profile	7.15548	8.11261	+	0.0650141	-0.957131	7.2131	6.92995	7.2032	7.27565	8.59846	8.29728	6.88391	8.67078
DEACI_0719	Cytochrome c family profile	7.06197	8.42035	+	0.000318578	-1.35838	7.53725	6.81508	6.89057	7.00498	8.3676	8.50152	8.20887	8.60342
DEACI_0721	Cysteine-tRNA ligase	8.56317	8.8074	+	0.00103068	-0.244229	8.54957	8.5725	8.51231	8.6183	8.86546	8.71949	8.86073	8.78392
DEACI_0723	thymidylate synthase (FAD)/5-methyltetrahydropteroyltriglutamate-homocysteine S-methyltransferase	8.22088	8.47229	+	0.000381825	-0.251419	8.28108	8.24112	8.17319	8.18811	8.54095	8.43979	8.43082	8.47761
DEACI_0724	50S ribosomal protein L30e-like	8.49156	8.31323	+	0.00800061	0.178322	8.53967	8.37834	8.5278	8.52042	8.37723	8.32879	8.2606	8.28632
DEACI_0732	Two component system, signal transduction histidine kinase	7.33531	7.68569	+	0.0642624	-0.350385	7.32809	7.53867	7.55986	6.9146	7.67517	7.77419	7.58421	7.7092
DEACI_0739	3-methyl-2-oxobutanoate hydroxymethyltransferase	7.79439	8.64303	+	0.000128669	-0.848642	7.5123	7.87961	7.91934	7.8663	8.59274	8.68731	8.68108	8.61098
DEACI_0742	Methyl-accepting chemotaxis protein (MCP) signalling domain	7.01121	6.96071		0.778092	0.0504953	7.31843	6.66279	7.17408	6.88953	6.91264	7.04305	6.73705	7.15013
DEACI_0744	Hemerythrin HHE cation binding domain protein	8.39588	8.40186		0.901324	-0.00597906	8.35355	8.51356	8.40685	8.30954	8.42275	8.36959	8.38645	8.42864
DEACI_0747;DEACI_0734	Multiple	8.49345	8.74956	+	0.000479578	-0.256108	8.45333	8.58245	8.48535	8.45266	8.77119	8.73222	8.7963	8.69852
DEACI_0748	Alcohol dehydrogenase, iron-type, conserved site	7.72554	8.29762	+	2.22997e-06	-0.572087	7.73636	7.68093	7.76044	7.72442	8.31146	8.3359	8.21466	8.32848
DEACI_0754	protein-Npi-phosphohistidine-sugar phosphotransferase	7.20893	7.62755	+	0.101404	-0.41862	7.28489	7.2553	7.34641	6.94912	7.84254	7.75681	7.03936	7.87149
DEACI_0755	protein-Npi-phosphohistidine-sugar phosphotransferase	7.16271	7.66704	+	0.0275812	-0.504338	7.55011	7.2665	6.77453	7.05969	7.70916	7.66641	7.78753	7.50508
DEACI_0757	phosphoenolpyruvate-protein phosphotransferase	8.18174	7.95526	+	0.0013732	0.226484	8.25156	8.11654	8.19802	8.16083	8.02963	7.95377	7.89082	7.94681
DEACI_0758	transaldolase	7.90733	7.92918		0.612435	-0.0218509	7.87864	7.85234	7.9108	7.98756	7.96706	7.84549	7.93995	7.96424
DEACI_0759	formate C-acetyltransferase	8.03115	8.09155		0.120908	-0.0603989	7.96617	8.11089	8.03786	8.00966	8.07733	8.13143	8.06848	8.08895
DEACI_0761	Oxidoreductase family, NAD-binding Rossmann fold	7.85851	7.78546		0.0706086	0.0730468	7.82219	7.86364	7.91874	7.82946	7.84283	7.79643	7.78071	7.72188
DEACI_0762	tagatose-6-phosphate kinase/1-phosphofructokinase/sedoheptulokinase	7.3443	7.41092		0.824583	-0.0666205	7.27399	7.12503	7.8659	7.11228	7.77872	6.86297	7.78621	7.21578
DEACI_0771	Aldehyde dehydrogenase family	9.87922	10.185	+	2.17421e-05	-0.305809	9.85736	9.83041	9.92748	9.90164	10.2182	10.1787	10.1915	10.1518
DEACI_0772	Hypothetical protein	7.05134	7.2771	+	0.0666264	-0.225767	7.09408	7.19755	6.8811	7.03262	7.21835	7.21803	7.50307	7.16897
DEACI_0773	Alcohol dehydrogenase, iron-type, conserved site	9.69956	10.1378	+	0.00020679	-0.438215	9.55716	9.7014	9.81876	9.72091	10.156	10.1128	10.129	10.1532
DEACI_0774	phosphomethylpyrimidine synthase	9.01832	9.01193		0.932386	0.00638771	9.13685	8.87438	8.95367	9.10836	9.08454	8.92453	8.98402	9.05461
DEACI_0775	phosphomethylpyrimidine synthase	9.04899	8.72213	+	0.00533203	0.326866	9.0899	8.86701	9.10527	9.13379	8.69553	8.80651	8.60362	8.78285
DEACI_0778	Ribosomal protein L33	9.41269	9.00354	+	0.00747934	0.409155	9.60922	9.154	9.43127	9.45627	9.08225	9.06292	8.95964	8.90933
DEACI_0780	Ribosomal protein L2 domain 2	8.20146	8.50381	+	0.00214159	-0.302344	8.25859	8.07947	8.24751	8.22029	8.47828	8.39688	8.56354	8.57654
DEACI_0781	Ribosomal protein L11/L12	9.39998	9.33289		0.181765	0.0670943	9.52414	9.34559	9.35243	9.37776	9.34054	9.2899	9.34659	9.35451
DEACI_0782	Ribosomal protein L1, 3-layer alpha/beta-sandwich	9.84537	9.48461	+	0.000268538	0.360761	9.96787	9.75607	9.82751	9.83003	9.483	9.52364	9.44121	9.49059
DEACI_0783	Ribosomal protein L10, eubacterial, conserved site	8.82675	9.02882	+	0.0584236	-0.20207	8.92086	8.60787	8.88602	8.89223	9.06002	9.01824	8.90854	9.12846
DEACI_0784	Ribosomal protein L7/L12, C-terminal	9.59133	9.41575	+	0.00223723	0.175581	9.66098	9.57659	9.62024	9.50751	9.44621	9.40632	9.39834	9.41212
DEACI_0785	DNA-directed RNA polymerase	9.73069	9.67721		0.0104505	0.0534806	9.7392	9.70849	9.76192	9.71315	9.6727	9.67569	9.66208	9.69837
DEACI_0786	DNA-directed RNA polymerase	9.72626	9.72024		0.821662	0.00602722	9.71136	9.78305	9.73214	9.67851	9.71761	9.71018	9.69567	9.75749
DEACI_0787	50S ribosomal protein L30e-like	8.46311	8.13117	+	0.0157047	0.331942	8.65381	8.22894	8.40987	8.55983	8.02379	8.15936	8.17316	8.16838
DEACI_0788	30S ribosomal protein S12 [rpsL]	9.9386	9.56328	+	0.000305872	0.37532	10.0383	9.88813	9.91696	9.91105	9.60405	9.64862	9.50299	9.49747
DEACI_0789	Ribosomal protein S7 domain	9.5573	9.39665	+	0.0156544	0.160653	9.66606	9.46861	9.58142	9.51312	9.38984	9.4222	9.33881	9.43575
DEACI_0790	Ribosomal protein S5 domain 2-type fold, subgroup	9.81445	9.81972		0.85721	-0.0052681	9.86006	9.74129	9.81551	9.84097	9.81218	9.82683	9.79548	9.84439
DEACI_0791	Translation protein, beta-barrel domain	10.1477	10.0822		0.0564873	0.0654781	10.1726	10.1406	10.1334	10.1444	10.0239	10.1511	10.0677	10.0863
DEACI_0792	Ribosomal protein S10	9.79939	9.26987	+	1.59752e-05	0.529512	9.91304	9.73005	9.78278	9.77168	9.2415	9.31178	9.26975	9.25648
DEACI_0793	50S ribosomal protein L3 [rplC]	9.66499	9.43187	+	0.0339828	0.233118	9.85214	9.44999	9.70497	9.65286	9.40946	9.39072	9.46309	9.46422
DEACI_0794	50S ribosomal protein uL4	9.24975	9.20087		0.25072	0.0488844	9.29831	9.18749	9.2819	9.23132	9.24849	9.25171	9.16646	9.13682
DEACI_0795	Ribosomal protein L23/L15e core domain	8.80202	8.39738	+	0.00732245	0.404639	9.00104	8.53533	8.85391	8.8178	8.3755	8.43411	8.32393	8.45599
DEACI_0796	Ribosomal protein L2, conserved site	9.80446	9.58674	+	0.0472183	0.217721	10.0192	9.60295	9.79219	9.80344	9.63288	9.60859	9.5534	9.55207
DEACI_0797	Ribosomal protein S19 conserved site	9.7377	9.25947	+	0.00105928	0.478229	9.95367	9.57093	9.72277	9.70343	9.21408	9.26043	9.27423	9.28914
DEACI_0798	Ribosomal protein L22, bacterial/chloroplast-type	9.87031	9.13493	+	0.0004919	0.735388	10.1438	9.63104	9.87548	9.83098	9.08711	9.19573	9.11604	9.14082
DEACI_0799	Ribosomal protein S3, C-terminal	9.68299	9.70989		0.240264	-0.0268953	9.72794	9.63444	9.67519	9.69439	9.69326	9.71936	9.70479	9.72212
DEACI_0800	Ribosomal protein L16	8.82788	8.91237		0.0352126	-0.0844848	8.8539	8.87479	8.75952	8.82331	8.93852	8.85918	8.9151	8.93666
DEACI_0801	ribosomal protein uL29	9.07659	8.95444		0.153041	0.122151	9.12392	8.97238	9.14523	9.06483	9.02086	8.94612	9.0717	8.77908
DEACI_0802	Ribosomal protein S17	8.1294	7.92245	+	0.050313	0.206953	8.0383	8.17356	8.16557	8.14016	8.0086	8.02563	7.96651	7.68904
DEACI_0803	Ribosomal protein L14P, bacterial-type	8.89809	8.88174		0.481591	0.0163519	8.89166	8.89855	8.91797	8.88419	8.86401	8.88042	8.84343	8.9391
DEACI_0804	ribosomal protein uL24	9.16717	8.66941	+	0.00167005	0.497764	9.3801	8.95166	9.19584	9.14107	8.68175	8.71243	8.59032	8.69313
DEACI_0805	Ribosomal protein L5	9.69711	9.52316	+	0.0546162	0.173952	9.83368	9.54027	9.74276	9.67173	9.50399	9.48488	9.46663	9.63712
DEACI_0806	Ribosomal protein S14, type Z	8.68917	8.28129		0.513706	0.407888	9.28479	9.04466	7.45978	8.96747	8.84504	7.04512	8.56975	8.66523
DEACI_0807	Ribosomal protein S8	9.82936	9.4611	+	0.00153585	0.368255	9.9895	9.73141	9.75803	9.83849	9.47795	9.36728	9.52812	9.47107
DEACI_0808	Ribosomal protein L6	9.41903	9.0404	+	0.000188611	0.378627	9.53708	9.34278	9.40698	9.38929	9.0855	9.01397	8.99592	9.06621
DEACI_0809	ribosomal protein uL18	9.75745	9.49284	+	0.00238844	0.264608	9.77582	9.83337	9.67521	9.74539	9.54057	9.54365	9.51614	9.37101
DEACI_0810	Ribosomal protein S5, bacterial-type	9.66879	9.3515	+	4.03747e-05	0.31729	9.70953	9.65886	9.63634	9.67041	9.36243	9.38405	9.27632	9.38319
DEACI_0811	Ribosomal protein L30p/L7e	8.22265	7.86174	+	0.0281347	0.360913	8.49087	7.9439	8.20515	8.25069	7.96601	7.81211	7.7268	7.94204
DEACI_0812	Ribosomal protein L15, conserved site	9.53453	9.31898	+	0.0377967	0.215551	9.72783	9.34363	9.50305	9.56362	9.35666	9.27531	9.33007	9.31389
DEACI_0813	Protein translocase subunit SecY	8.58776	8.73028		0.137304	-0.142524	8.75559	8.4411	8.47968	8.67468	8.80906	8.64421	8.71994	8.74792
DEACI_0814	adenylate kinase	9.59892	9.34733	+	0.0154855	0.251599	9.69341	9.43533	9.72013	9.54683	9.27837	9.30786	9.36588	9.4372
DEACI_0815	Peptidase M24, methionine aminopeptidase	8.58379	8.47306		0.0246152	0.110733	8.6113	8.48233	8.58819	8.65336	8.48657	8.48487	8.45823	8.46258
DEACI_0816	Nucleic acid-binding, OB-fold	8.76562	8.47826	+	0.00159896	0.287358	8.82919	8.64786	8.75219	8.83324	8.4396	8.42065	8.55235	8.50044
DEACI_0817	Ribosomal protein S13	9.88317	9.52095	+	0.000255502	0.362222	9.99459	9.79839	9.89417	9.84554	9.50442	9.56681	9.46909	9.54347
DEACI_0818	ribosomal protein uS11	9.01507	8.91428		0.122951	0.100793	9.14891	8.88551	8.98407	9.04179	8.92723	8.92503	8.92405	8.8808
DEACI_0819	Ribosomal protein S4, conserved site	9.93897	9.74722	+	0.0032148	0.191746	10.0282	9.83743	9.92622	9.96405	9.73445	9.73526	9.76323	9.75594
DEACI_0820	DNA-directed RNA polymerase	9.06913	9.34386	+	0.000263003	-0.274733	9.00672	9.14132	9.06077	9.0677	9.34183	9.33786	9.29186	9.40391
DEACI_0821	Ribosomal protein L17	9.62997	9.43527	+	0.0605711	0.194699	9.84048	9.46842	9.60454	9.60642	9.35093	9.40997	9.48176	9.49842
DEACI_0823	Flotillin, C-terminal domain protein	9.53234	9.69659	+	0.000215167	-0.164247	9.48293	9.53498	9.53566	9.5758	9.6741	9.69551	9.70461	9.71214
DEACI_0825	tRNA pseudouridine38-40 synthase	7.43587	7.77068	+	0.131623	-0.334816	7.7423	7.06019	7.16966	7.77132	7.83766	7.77642	7.82446	7.64418
DEACI_0829	Hydrogenase formation hypA family	8.25458	7.82193	+	4.70428e-05	0.432652	8.25307	8.2132	8.31702	8.23502	7.8258	7.86138	7.72159	7.87893
DEACI_0832	Cytochrome b561, bacterial/Ni-hydrogenase	8.57575	7.01471	+	9.96821e-05	1.56104	8.82681	8.22832	8.54763	8.70026	7.09192	6.764	7.28881	6.91411
DEACI_0833	ferredoxin hydrogenase	9.57174	9.21916	+	0.00012056	0.352586	9.55075	9.5677	9.55536	9.61315	9.26571	9.20704	9.28553	9.11833
DEACI_0834	ferredoxin hydrogenase	8.80751	8.39838	+	0.0217774	0.409132	9.03189	8.50222	8.82708	8.86885	8.57075	8.2351	8.45787	8.3298
DEACI_0836	biotin synthase	8.90526	8.74369	+	0.03104	0.161571	8.78943	8.99896	8.95983	8.87281	8.66643	8.81706	8.77943	8.71183
DEACI_0837	[FeFe] hydrogenase H-cluster maturation GTPase HydF	7.66134	7.77846		0.582942	-0.117125	7.8139	7.07646	7.92757	7.82743	7.77859	7.77553	7.89234	7.66739
DEACI_0839	ribosomal protein uL13	9.66824	9.166	+	0.00156933	0.502241	9.9279	9.52098	9.65338	9.57069	9.18625	9.18259	9.12264	9.17251
DEACI_0840	Ribosomal protein S9, conserved site	10.1598	9.68984	+	0.000131266	0.469971	10.3139	10.0858	10.1528	10.0869	9.68759	9.71292	9.67445	9.68441
DEACI_0841	N-acetylmuramoyl-L-alanine amidase	8.42406	8.56653		0.143697	-0.142473	8.24529	8.52175	8.59284	8.33636	8.52218	8.61977	8.51939	8.60479
DEACI_0843	RNA polymerase sigma factor 54 interaction domain protein	8.22241	8.06463	+	0.0116304	0.15779	8.19346	8.17403	8.29938	8.22279	7.96582	8.11287	8.11025	8.06956
DEACI_0844	Hypothetical protein	8.96016	8.93419		0.578648	0.0259676	8.90063	8.91324	9.00126	9.02551	8.87437	8.90305	8.94032	9.01903
DEACI_0845	Protein kinase domain protein	7.03463	7.00374		0.802968	0.0308925	7.18073	6.82864	6.88203	7.24713	7.10435	6.89285	6.92616	7.0916
DEACI_0846	4-hydroxy-tetrahydrodipicolinate reductase	7.08371	7.89043	+	0.000331167	-0.806724	6.86818	6.95463	7.30743	7.20458	7.86531	7.83225	8.00406	7.8601
DEACI_0847	Hypothetical protein	7.93601	7.04418	+	0.000286565	0.891826	7.94582	7.93573	8.00004	7.86244	6.88458	7.35286	7.08657	6.85271
DEACI_0848	Tryptophan synthase beta subunit-like PLP-dependent enzyme	8.36798	8.25245		0.0299965	0.115536	8.47963	8.31481	8.37308	8.3044	8.23644	8.26947	8.24462	8.25926
DEACI_0850	D-Lysine 5,6-aminomutase alpha subunit	7.85723	7.95197		0.152053	-0.0947424	7.71002	7.9832	7.85238	7.88333	7.93712	7.94544	7.98816	7.93717
DEACI_0851	Protein MutL	7.39737	7.64369		0.19249	-0.246323	6.91753	7.67158	7.53362	7.46673	7.68635	7.57529	7.62315	7.68997
DEACI_0852	Alanine racemase	7.74877	8.08189	+	0.118597	-0.333118	7.32121	8.02065	7.57811	8.07511	8.14885	8.04568	8.10731	8.02572
DEACI_0853	arginase	7.90495	7.95309		0.37069	-0.048147	7.76615	7.96367	7.93345	7.95652	7.90679	7.97948	7.94728	7.97881
DEACI_0856	Peptidase M20	7.63802	7.87715	+	0.000839742	-0.239135	7.66431	7.53066	7.64775	7.70935	7.87244	7.89002	7.85785	7.88831
DEACI_0857	export-related chaperone protein CsaA	7.09615	7.58935	+	0.0026982	-0.493201	7.13593	7.28974	6.82594	7.13298	7.58865	7.53275	7.65714	7.57885
DEACI_0858	peroxiredoxin	7.1672	7.94453	+	0.000115888	-0.777322	7.08682	7.1902	7.37711	7.01468	8.01595	7.84195	7.92695	7.99325
DEACI_0861	Protein of unknown function DUF2284, metal-binding	7.91302	8.49459	+	0.00110976	-0.581573	7.66997	8.07719	7.89691	8.008	8.57545	8.46802	8.55383	8.38104
DEACI_0863	Putative ABC transporter	7.56051	8.00282	+	0.0182978	-0.442301	7.30545	7.89681	7.37079	7.66901	7.96974	8.01038	8.01431	8.01682
DEACI_0864	Putative ABC transporter	7.58056	7.71568		0.0486862	-0.135116	7.45179	7.70773	7.61138	7.55135	7.72329	7.69338	7.70316	7.74288
DEACI_0866	glutamate formimidoyltransferase/formimidoyltetrahydrofolate cyclodeaminase	8.17653	8.52242	+	0.00113332	-0.345886	8.09402	8.33387	8.12136	8.15688	8.51107	8.4596	8.5422	8.5768
DEACI_0868	Urocanate hydratase	7.11797	7.7776	+	7.50761e-05	-0.659631	7.07628	7.30048	7.00309	7.09201	7.8284	7.7126	7.75849	7.81091
DEACI_0869	Homeodomain-like	7.22476	7.27156		0.704976	-0.0468035	6.8979	7.34044	7.37499	7.28571	7.18318	7.23037	7.30298	7.36972
DEACI_0870	Urocanate hydratase	8.36539	9.13907	+	5.37761e-05	-0.773679	8.27573	8.53646	8.37359	8.27579	9.05023	9.16994	9.08422	9.25191
DEACI_0871	glutamate formimidoyltransferase	7.29114	8.02934	+	0.00302851	-0.738199	7.60719	7.478	7.13508	6.94429	7.98818	7.99757	8.06009	8.07151
DEACI_0872	imidazolonepropionase	7.05873	7.60589	+	0.00135154	-0.547161	7.25678	7.16544	6.87448	6.9382	7.53684	7.58791	7.59626	7.70254
DEACI_0873	Hut operon regulatory protein HutP	7.57448	8.306	+	0.0009887	-0.731519	7.65212	7.68173	7.23537	7.72869	8.26345	8.35873	8.20314	8.39867
DEACI_0874	histidine ammonia-lyase	7.10046	8.16083	+	0.000191873	-1.06037	7.03315	6.89678	7.02403	7.44789	8.17067	8.12727	8.04552	8.29986
DEACI_0875	MarR-type HTH domain protein	7.24904	7.91092	+	0.000448733	-0.661884	7.04323	7.50009	7.24853	7.2043	7.93919	7.8918	7.92882	7.88388
DEACI_0876	Putative ABC transporter	7.14316	7.50114	+	1.14918e-05	-0.357976	7.19047	7.15321	7.15341	7.07556	7.47566	7.5162	7.48593	7.52675
DEACI_0879;DEACI_4226	Multiple	8.21826	8.38122	+	0.0124605	-0.162957	8.22853	8.30155	8.16953	8.17345	8.35093	8.32393	8.36933	8.4807
DEACI_0881	NADPH-dependent FMN reductase	8.11783	8.353	+	0.00431963	-0.235176	8.21725	7.97436	8.1495	8.13021	8.35445	8.38241	8.3215	8.35365
DEACI_0882	Uncharacterised ArCR, COG2043	8.76754	8.83372		0.0322121	-0.0661814	8.73372	8.83055	8.75708	8.7488	8.84194	8.85801	8.81178	8.82315
DEACI_0885	lactose synthase/undecaprenyldiphospho-muramoylpentapeptide beta-N-acetylglucosaminyltransferase	7.99355	8.14685		0.16193	-0.153302	7.73268	8.00625	8.13548	8.09978	8.08828	8.10109	8.21141	8.18662
DEACI_0890	Winged helix-turn-helix DNA-binding domain protein	7.58534	8.01914	+	0.000281854	-0.433803	7.48357	7.67552	7.52137	7.66089	8.01305	8.06021	7.93428	8.06904
DEACI_0892	HD/PDEase domain protein	7.16296	7.64472	+	0.00744879	-0.481761	7.13197	7.08343	7.49729	6.93914	7.57151	7.64603	7.69595	7.66538
DEACI_0893	SOS response associated peptidase (SRAP)	7.27663	7.57576	+	0.00160128	-0.299136	7.12516	7.37044	7.29343	7.31748	7.55077	7.60397	7.55013	7.59819
[truncated: 1,427 more rows]
